# Supplementary material for: Hematological analysis of alpha-thalassemia: A single-center, retrospective clinical study
Source: PLoS One. 2025 Aug 4;20(8):e0329365. doi: 10.1371/journal.pone.0329365 (PMC12321134; doi:10.1371/journal.pone.0329365)
Supplement: S1 Fig — (ZIP) [file pone.0329365.s001.zip]

Archive with 20 entries (20 files):
- S1_Fig1.jpg
- S1_Fig10.jpg
- S1_Fig11.jpg
- S1_Fig12.jpg
- S1_Fig13.jpg
- S1_Fig14.jpg
- S1_Fig15.jpg
- S1_Fig16.jpg
- S1_Fig17.jpg
- S1_Fig18.jpg
- S1_Fig19.jpg
- S1_Fig2.jpg
- S1_Fig20.jpg
- S1_Fig3.jpg
- S1_Fig4.jpg
- S1_Fig5.jpg
- S1_Fig6.jpg
- S1_Fig7.jpg
- S1_Fig8.jpg
- S1_Fig9.jpg
