# Supplementary material for: Hematological analysis of alpha-thalassemia: A single-center, retrospective clinical study
Source: PLoS One. 2025 Aug 4;20(8):e0329365. doi: 10.1371/journal.pone.0329365 (PMC12321134; doi:10.1371/journal.pone.0329365)
Supplement: S2 Fig — (ZIP) [file pone.0329365.s002.zip]

Archive with 30 entries (30 files):
- S2_Fig1.png
- S2_Fig10.png
- S2_Fig11.png
- S2_Fig12.png
- S2_Fig13.png
- S2_Fig14.png
- S2_Fig15.png
- S2_Fig16.png
- S2_Fig17.png
- S2_Fig18.png
- S2_Fig19.png
- S2_Fig2.png
- S2_Fig20.png
- S2_Fig21.png
- S2_Fig22.png
- S2_Fig23.png
- S2_Fig24.png
- S2_Fig25.png
- S2_Fig26.png
- S2_Fig27.png
- S2_Fig28.png
- S2_Fig29.png
- S2_Fig3.png
- S2_Fig30.png
- S2_Fig4.png
- S2_Fig5.png
- S2_Fig6.png
- S2_Fig7.png
- S2_Fig8.png
- S2_Fig9.png
