# Supplementary material for: Hematological analysis of alpha-thalassemia: A single-center, retrospective clinical study
Source: PLoS One. 2025 Aug 4;20(8):e0329365. doi: 10.1371/journal.pone.0329365 (PMC12321134; doi:10.1371/journal.pone.0329365)
Supplement: S1 Table — (XLSX) [file pone.0329365.s003.xlsx]

## Sheet: Sheet1
Hb	MCV	MCH	PCR	HbA2	HbF
116	68.6	21.5	--SEA /αα	2.3	0.0
115	80.4	26.3	-α3.7/αα	2.4	0.6
103	62	19.7	--SEA /αα	2.2	0.0
70	52	14.7	--SEA /αα	2.3	0
92	52.2	16.7	--SEA /-α3.7	1.6	0
93	54.7	16.9	--SEA /-α3.7	1.3	0.3
109	54.9	15.9	--SEA /αα	2.2	0
87	56.9	17.4	--SEA /-α4.2	0.8	0
109	59	19.3	--SEA /αα	1.9	8.7
115	59.6	18.5	--SEA /αα	1.9	5.9
113	59.9	18.3	--SEA /αα	2.4	0.5
112	60	18.4	--SEA /αα	2.3	3.9
103	60.9	19	--SEA /αα	2.3	0
103	62	19.2	-α3.7/αα	2.3	1.2
88	62.1	18.1	--SEA /αα	2.2	0
113	62.2	19.9	--SEA /αα	2.7	0.0
112	62.2	19.8	--SEA /αα	2.5	0
111	62.4	19.9	--SEA /αα	2.5	0.7
116	62.4	19.8	--SEA /αα	2.3	0.4
118	62.5	19.5	--SEA /αα	2.5	0.4
102	63	18.9	--SEA /αα	1.3	0
110	63.2	18.6	--SEA /αα	2.3	0
116	63.2	19.3	--SEA /αα	2.5	0
123	63.3	19.5	--SEA /αα	2.2	0.3
104	63.3	20.9	--SEA /αα	2.3	0
138	63.4	19.7	--SEA /αα	2.4	0.0
116	63.6	20	--SEA /αα	2.0	0.0
121	63.7	20.2	--SEA /αα	2.3	0
101	63.9	19.9	--SEA /αα	2.3	0
113	64.1	19.3	--SEA /αα	2.2	0
111	64.2	20.1	--SEA /αα	2.2	0
119	64.6	21.1	--SEA /αα	2.3	0.0
114	64.6	20.7	--SEA /αα	2.3	0
106	64.6	20.5	--SEA /αα	2.5	0
147	64.6	20.9	--SEA /αα	2.2	0
111	64.8	20.6	--SEA /αα	2.4	0.0
103	64.8	19.6	--SEA /αα	2.3	0
105	64.9	20.7	--SEA /αα	2.1	0.4
117	64.9	21.2	--SEA /αα	2.1	0
133	65	20.3	--SEA /αα	2.2	0.0
117	65	20.2	--SEA /αα	2.3	0
124	65	20	--SEA /αα	2.5	0
110	65.1	18.4	--SEA /αα	2.4	0
112	65.1	20.5	--SEA /αα	2.4	0
121	65.2	20.4	--SEA /αα	2.4	0
121	65.3	21.3	--SEA /αα	2.1	0
137	65.4	20.1	--SEA /αα	2.2	0
114	65.4	21.1	--SEA /αα	2.4	0
108	65.4	20.2	--SEA /αα	2.2	0
123	65.5	20.8	--SEA /αα	2.2	0
98	65.5	20.7	--SEA /αα	2.4	0
101	65.6	20.7	--SEA /αα	2.5	0
110	65.7	33.4	-α3.7/αα	2.3	0.0
128	65.7	21	--SEA /αα	2.5	0
115	65.7	21.1	--SEA /αα	2.2	0
149	65.8	19.7	--SEA /αα	2.3	0
86	65.8	19.5	--SEA /-α4.2	0.8	0.8
119	65.9	21	--SEA /αα	2.3	0
119	66.1	21.9	--SEA /αα	2.3	0.0
123	66.1	21.2	--SEA /αα	2.3	0
86	66.2	18.1	-α4.2/αα	2.3	0
108	66.2	22	--SEA /αα	2.4	0.9
105	66.2	21.4	--SEA /αα	2.2	5.6
123	66.2	20.9	--SEA /αα	2.3	0
94	66.3	30.3	--SEA /αα	2.6	0.0
112	66.3	20.5	--SEA /αα	2.4	0.0
112	66.3	21.4	--SEA /αα	2.2	0
124	66.3	21.3	--SEA /αα	2.0	0
102	66.3	21.3	--SEA /αα	2.4	0.5
76	66.3	19.8	--SEA /αα	2.0	0
107	66.3	20	--SEA /αα	2.7	0
121	66.4	21.6	--SEA /αα	2.5	0.0
117	66.5	20.3	--SEA /αα	2.5	0
113	66.5	21	--SEA /αα	2.1	0
117	66.6	20.1	--SEA /αα	2.3	0
121	66.7	20.2	--SEA /αα	2.3	0
116	66.7	21.1	--SEA /αα	2.5	0
117	66.8	21.1	--SEA /αα	2.3	0
113	66.9	36.6	--SEA /αα	2.4	0.0
110	66.9	22.7	--SEA /αα	2.5	0.0
117	66.9	21.7	--SEA /αα	2.4	0
124	67	20.8	--SEA /αα	2.3	0
112	67	20.6	--SEA /αα	2.3	1.5
117	67	21.5	--SEA /αα	2	0
125	67	21.6	--SEA /αα	2.5	0
111	67.1	20.9	--SEA /αα	2.3	0.4
92	67.1	21.6	--SEA /αα	2.0	0
103	67.1	21.2	--SEA /αα	2.4	0
105	67.1	21	--SEA /αα	2.3	0
129	67.2	20.7	--SEA /αα	2.4	0
111	67.3	21.5	--SEA /αα	2.6	0.0
103	67.3	20.4	--SEA /αα	2.2	0
115	67.5	21.2	--SEA /αα	2.2	0.0
131	67.5	20.1	--SEA /αα	2.2	0.0
118	67.5	20.2	--SEA /αα	2.1	0.0
123	67.5	21.5	--SEA /αα	2.4	0.0
96	67.5	20.9	--SEA /αα	2.2	0
117	67.5	20.8	--SEA /αα	2.3	0
100	67.6	21.5	--SEA /αα	2.5	0.0
140	67.6	21.1	--SEA /αα	2.4	0.0
96	67.6	21.1	--SEA /αα	2.0	0.0
124	67.6	21.5	--SEA /αα	2.4	0
109	67.6	21.5	--SEA /αα	2.6	0
138	67.7	20.9	--SEA /αα	2.4	0.0
119	67.7	22.2	--SEA /αα	2.4	1.4
111	67.7	20.3	--SEA /αα	2.2	0
114	67.7	21.5	--SEA /αα	2.3	0.5
111	67.8	21.6	--SEA /αα	2.3	0
122	67.8	20.5	--SEA /αα	2.3	0
111	67.9	21.3	--SEA /αα	2.7	0
111	67.9	21.2	--SEA /αα	2.2	0
121	67.9	20.5	--SEA /αα	2.4	0
113	67.9	21.2	--SEA /αα	2.4	0.6
101	67.9	21.9	--SEA /αα	2.3	0
115	68	20.5	--SEA /αα	2.2	0.0
126	68	21.5	--SEA /αα	2.2	0
125	68	21.6	--SEA /αα	2.4	0
143	68	20.5	--SEA /αα	2.1	0
109	68.1	21.8	--SEA /αα	2.4	0.0
107	68.1	21.6	--SEA /αα	2.4	0
87	68.1	21.3	--SEA /αα	2.1	0
108	68.2	21.6	--SEA /αα	2.4	0.0
125	68.4	21.6	--SEA /αα	2.7	0.7
120	68.4	21.1	--SEA /αα	2.5	0
98	68.4	22	--SEA /αα	2.5	0
110	68.4	21	--SEA /αα	2.6	0.4
102	68.4	21.5	--SEA /αα	2.5	0
101	68.5	21.5	--SEA /αα	2.3	0
110	68.6	21.4	--SEA /αα	2.1	0
126	68.6	21.2	--SEA /αα	2.4	0
102	68.6	20.8	--SEA /αα	2.4	0
120	68.6	22.7	--SEA /αα	2.2	0
134	68.6	22	--SEA /αα	2.3	1.1
120	68.6	22.7	--SEA /αα	2.2	0
120	68.6	21.7	--SEA /αα	2.2	0
116	68.7	21.1	--SEA /αα	2	0
117	68.7	21.4	--SEA /αα	2.4	0
132	68.8	21.3	--SEA /αα	2.2	0.0
120	68.8	22.4	--SEA /αα	2.6	0.5
114	68.8	21.8	--SEA /αα	2.4	0
148	68.8	21.1	--SEA /αα	2.3	0.5
116	68.9	21.1	--SEA /αα	2.4	0.0
110	68.9	21	--SEA /αα	2.2	0.6
144	68.9	21.8	--SEA /αα	2.1	0.6
103	68.9	21.8	--SEA /αα	2.1	0.5
120	68.9	22.2	--SEA /αα	2.1	0
111	69	21.8	--SEA /αα	2.3	0.0
112	69	22	--SEA /αα	2.5	0.0
111	69	21.5	--SEA /αα	2.4	0
111	69	21.5	--SEA /αα	2.5	0
148	69	21.2	--SEA /αα	2.5	0
127	69.1	21.4	--SEA /αα	2.6	0.5
118	69.1	21.3	--SEA /αα	2.2	0
131	69.1	21.9	--SEA /αα	2.4	0.7
93	69.1	21.6	--SEA /αα	2	0.5
118	69.1	21.3	--SEA /αα	2.4	0
111	69.1	22.2	--SEA /αα	2.5	0
110	69.1	21.1	--SEA /αα	2.3	0
109	69.1	21.7	--SEA /αα	2.4	0
94	69.1	21.7	--SEA /αα	2.6	0.4
106	69.1	22.1	--SEA /αα	2.3	0.3
103	69.2	33.4	--SEA /αα	2.5	0.5
130	69.2	21.8	--SEA /αα	2.4	0.7
109	69.2	21.2	--SEA /αα	2.5	0
148	69.2	21.4	--SEA /αα	2.3	0
152	69.3	21.9	--SEA /αα	2.4	0.0
103	69.3	22.4	--SEA /αα	2.3	0.5
101	69.3	22.1	--SEA /αα	2.0	1.0
126	69.3	22	--SEA /αα	2.2	3.6
109	69.3	20.9	--SEA /αα	2.4	0.7
125	69.4	22.1	--SEA /-α3.7	2.4	0.0
98	69.4	22.1	--SEA /αα	2.1	0.0
145	69.4	21.6	--SEA /αα	2.3	0
106	69.4	22.4	--SEA /αα	2.9	0
102	69.4	21.5	--SEA /αα	2.4	0
118	69.5	22.1	--SEA /αα	2.1	0
121	69.5	22.1	--SEA /αα	2.2	0.4
110	69.5	22.5	--SEA /αα	1.2	3.1
134	69.5	20.8	--SEA /αα	2.6	0
116	69.6	21.6	--SEA /αα	2.3	0.6
120	69.6	21.6	--SEA /αα	2.3	0.0
145	69.6	21.8	--SEA /αα	2.3	0.5
123	69.7	21	--SEA /αα	2.5	0.0
127	69.7	22.5	--SEA /αα	2.2	0.6
138	69.7	21.6	--SEA /αα	2.3	0
120	69.7	21.4	--SEA /αα	1.9	0
105	69.7	22.4	--SEA /αα	2.3	0
92	69.7	22.1	--SEA /αα	2.1	0
123	69.7	22.2	--SEA /αα	2.5	0
103	69.7	22	--SEA /αα	2.1	1.5
108	69.7	21.7	--SEA /αα	2.6	0
124	69.7	22.1	--SEA /αα	2.1	0.5
100	69.8	22.9	--SEA /αα	2.3	0.0
103	69.8	22.5	--SEA /αα	2.4	0.0
112	69.8	22.1	--SEA /αα	2.6	0.0
114	69.8	22.7	--SEA /αα	2.3	0.4
133	69.9	21.9	--SEA /αα	2.2	0.0
126	69.9	21.6	--SEA /αα	2.2	0
107	69.9	22.2	--SEA /αα	2.2	1.1
114	69.9	21.2	--SEA /αα	2.4	0.6
141	69.9	21	--SEA /αα	2.2	0.6
114	69.9	22	--SEA /αα	2.4	0
105	70	22.1	--SEA /αα	2.3	1.2
116	70	22.7	--SEA /αα	2.5	0
143	70	21.8	--SEA /αα	2.2	0
103	70.1	21.5	--SEA /αα	2.8	0.0
117	70.1	21.5	--SEA /αα	2.4	0.3
113	70.1	22.5	--SEA /αα	2.1	0
109	70.2	22.6	--SEA /αα	2.1	0.0
122	70.2	21.7	--SEA /αα	2.3	0.5
99	70.2	21.7	--SEA /αα	2.1	0
115	70.2	22.7	--SEA /αα	2.1	0
117	70.2	20.7	--SEA /αα	2.5	0
125	70.2	22.2	--SEA /αα	2.4	0
119	70.3	21	--SEA /αα	2.4	0
114	70.3	22.3	--SEA /αα	2.4	1.1
144	70.3	21.7	--SEA /αα	2.1	0
113	70.3	22.5	--SEA /αα	2.1	0
142	70.4	22	--SEA /αα	2.2	0
111	70.4	23.1	--SEA /αα	2.4	0
106	70.4	22.7	--SEA /αα	2	2.8
127	70.5	22.6	--SEA /αα	2.4	0.4
99	70.5	23	--SEA /αα	2.4	0.7
114	70.6	23.3	--SEA /αα	2.2	0.5
114	70.6	21.6	--SEA /αα	2.5	0
110	70.7	22	--SEA /αα	2.3	0.0
113	70.7	21.6	--SEA /αα	2.0	0
112	70.8	22.2	--SEA /αα	2.1	0.0
117	70.8	22.5	--SEA /αα	2.3	0
123	70.8	22.3	--SEA /αα	2.2	0
117	70.9	22	--SEA /αα	1.4	0.5
129	70.9	22.5	--SEA /αα	2.2	0
110	70.9	22.3	--SEA /αα	2.3	0.6
102	71	22.3	--SEA /αα	2.3	0.4
97	71	22.4	--SEA /αα	2.4	0
106	71.1	23	-α3.7/αα	2.3	1.4
127	71.1	22.3	-α3.7/αα	2.7	0
106	71.1	22.7	--SEA /αα	2.6	0.0
101	71.1	21.8	--SEA /αα	2.4	0
108	71.1	22	--SEA /αα	2.0	0
127	71.2	22.3	--SEA /αα	2.0	1.0
98	71.2	22.1	--SEA /αα	2.3	0.0
118	71.2	21.9	--SEA /αα	2.3	0.3
137	71.2	21.6	--SEA /αα	2.2	0
115	71.2	21.9	--SEA /αα	2.2	0
125	71.2	23.7	--SEA /αα	2.3	0.5
122	71.2	22.6	--SEA /αα	2.2	0
115	71.3	22.3	--SEA /αα	2.4	0.0
107	71.3	22.4	--SEA /αα	2.1	0
118	71.3	21.4	--SEA /αα	2.1	0
91	71.3	22.8	--SEA /αα	2.2	0
118	71.3	22.1	--SEA /αα	2.3	0.4
122	71.4	22.3	--SEA /αα	2.3	0.5
113	71.5	23	--SEA /αα	2.5	0.6
177	71.6	22.4	--SEA /αα	2.5	0.0
117	71.6	22.4	--SEA /αα	2.3	0.0
117	71.7	21.8	--SEA /αα	2.3	0
113	71.8	22.6	-α3.7/αα	2.2	0.0
102	71.8	23.2	--SEA /αα	2.2	0.0
108	71.8	22.9	--SEA /αα	2.4	0
115	71.8	22.1	--SEA /αα	2.2	0
142	71.8	22.6	--SEA /αα	1.9	6.3
99	71.9	23.2	--SEA /αα	2.3	0
147	71.9	22.7	--SEA /αα	2.4	0
95	71.9	23.6	--SEA /αα	2.7	0.7
128	72.1	22.7	--SEA /αα	2.3	0
121	72.2	22.6	--SEA /αα	1.3	0.0
105	72.2	22.5	--SEA /αα	2.1	0
114	72.3	22.3	--SEA /αα	2.3	0
129	72.4	22.8	--SEA /αα	2.2	0.6
91	72.5	23.6	--SEA /αα	2.4	0
94	72.5	23.3	--SEA /αα	2.6	0
94	72.5	23.3	--SEA /αα	2.6	0
95	72.6	22.8	--SEA /αα	2.2	2.0
104	72.6	23.2	--SEA /αα	2.4	0.8
109	72.7	22.7	--SEA /αα	2.5	0
106	72.7	23.1	--SEA /αα	2.3	0
117	72.8	22.9	αQSα /αα	3.2	0
104	72.8	21.9	--SEA /αα	2.5	0
116	72.9	22.6	-α3.7/αα	2.2	0
153	72.9	23.4	--SEA /αα	2.4	0
103	72.9	23	--SEA /αα	2.4	0
122	73.2	22.6	αQSα /αα	2.3	0
101	73.3	23.9	-α3.7/αα	2.4	0
120	73.3	23.1	αQSα /αα	2.8	0.0
120	73.4	23.5	--SEA /αα	2.1	0.4
93	73.4	22.8	--SEA /αα	2.2	0.9
102	73.7	23.7	-α3.7/αα	2.6	0
109	73.7	23.5	--SEA /αα	2.9	0
108	73.7	23.7	--SEA /αα	2.5	1.9
109	73.8	23.4	-α3.7 /-α3.7	2.7	0
104	73.9	23.8	--SEA /αα	2.2	0.4
96	74	23.4	--SEA /αα	2.4	0
135	74.2	23.7	--SEA /αα	2.3	0.5
115	74.3	23.3	--SEA /αα	2.4	0
113	74.4	22.8	--SEA /αα	2.1	0
136	74.5	23.4	αQSα /αα	2.7	0
108	74.5	22.9	--SEA /αα	2.3	0
105	74.7	22.9	-α3.7/αα	2.2	0
106	74.7	23.8	--SEA /αα	2.1	0.4
149	74.8	25	-α3.7/αα	2.6	0.0
101	74.8	23.8	αQSα /αα	2.4	0
106	75	23.9	--SEA /αα	2.3	0
115	75.3	23.5	αQSα /αα	2.1	0.0
110	75.3	24.3	--SEA /αα	2.1	0
127	75.4	23.8	-α3.7/αα	2.5	0
139	75.5	25	-α3.7/αα	2.6	0.0
109	75.7	25.5	-α3.7/αα	2.8	0.0
111	75.7	24.1	--SEA /αα	2.4	0.4
128	75.8	25.2	-α3.7 /α wsα	2.6	0.0
115	75.9	24.3	--SEA /αα	2.4	0.3
118	76.1	25.6	αQSα /αα	2.6	0
111	76.3	23.3	--SEA /αα	2.2	0.3
119	76.4	24	--SEA /αα	2.3	0
107	76.4	24.7	--SEA /αα	2.3	0
119	76.5	25.4	-α3.7/αα	3	0
130	76.5	23.7	αQSα /αα	2.4	0
146	76.5	23.6	--SEA /αα	2.4	0
107	76.6	24.5	-α3.7/αα	2.6	0
106	76.8	23.9	-α4.2/αα	2.3	0
120	76.8	24.4	--SEA /αα	2.3	0.6
122	77	24.8	-α3.7/αα	2.4	0
112	77.1	24.9	--SEA /αα	2.2	1.1
113	77.2	24.4	--SEA /αα	2.5	0.0
108	77.4	25.5	-α3.7/αα	2.7	0.0
102	77.5	24.4	-α4.2/αα	1.8	28.4
119	77.5	25.1	--SEA /αα	2.5	0.0
127	77.6	25.6	-α4.2/αα	2.5	0.0
113	77.6	24.8	-α3.7/αα	2.3	0
125	77.6	25	αQSα /αα	2.4	0.0
92	77.6	25.5	αQSα /αα	2.9	0
159	77.7	26.2	-α3.7/αα	2.6	0
111	77.7	24	-α3.7/αα	2.7	0
93	77.7	26	-α3.7/αα	2.5	0
115	77.7	26.4	-α3.7/αα	2.6	0
121	77.8	25.4	-α3.7/αα	2.7	0
117	77.8	24.2	αQSα /αα	2.2	0
134	77.9	24.6	--SEA /αα	2.3	1.9
143	78	27.3	-α3.7/αα	2.5	0
94	78	29.4	αQSα /αα	2.8	0.0
121	78.1	24.7	-α3.7/αα	2.5	0.4
121	78.1	24.7	-α3.7/αα	2.5	0.4
122	78.2	24.6	-α3.7/αα	2.5	0.0
114	78.2	25.9	-α4.2/αα	1.7	28.1
124	78.2	25.1	-α4.2/αα	2.9	0.9
132	78.2	24	αQSα /αα	2.6	0.4
118	78.3	24.6	-α3.7/αα	2.4	0
100	78.3	24.2	--SEA /αα	2.3	0
149	78.4	25.3	-α4.2/αα	2.4	0
126	78.4	26.2	-α3.7/αα	2.7	0.4
112	78.5	26.5	-α4.2/αα	1.7	28.2
105	78.6	25.5	-α3.7/αα	2.2	0
131	78.6	23.4	--SEA /αα	2.3	0
124	78.9	26.1	-α3.7/αα	2.3	0
122	78.9	27.4	-α3.7/αα	2.6	0.5
120	79	26.2	-α3.7/αα	2.8	0.0
122	79	26.2	-α4.2/αα	1.9	28.1
145	79	28.5	-α3.7/αα	2.1	0
112	79.1	25.7	αQSα /αα	2.8	0
166	79.3	26.2	-α3.7/αα	2.6	0.0
134	79.3	25.6	-α4.2/αα	2.8	0.4
112	79.5	25.6	α csα/αα	2.4	0
121	79.5	24.8	--SEA /αα	2.5	0
127	79.6	26.1	-α4.2/αα	2.6	0
131	79.7	24.3	--SEA /αα	2.2	0
130	79.7	27.5	α wsα/αα	2.7	0.0
139	79.8	25	-α4.2/αα	2.6	0
118	79.8	25.9	α csα/αα	2.1	0
126	79.9	26.6	-α4.2/αα	1.8	28.7
132	80	26.6	-α3.7/αα	2.2	1.4
133	80	25.8	-α3.7/αα	2.5	0
110	80	25.5	-α4.2/αα	2.4	0
110	80	26.6	αQSα /αα	2.4	1.4
113	80.1	26.1	α csα/αα	2.2	0
119	80.1	26.6	α wsα/αα	2.9	0
111	80.2	25.5	-α3.7/αα	2.5	0
101	80.2	25.6	α csα/αα	2.1	0
122	80.3	25.1	-α3.7/αα	2.4	0
109	80.3	25.5	-α3.7/αα	2.5	0
111	80.3	25.2	α csα/αα	2.0	0
120	80.4	27.1	-α3.7/αα	2.7	0.0
159	80.4	25.4	-α4.2/αα	2.7	0
107	80.5	25.7	-α3.7/αα	2.6	0
116	80.6	26.9	-α4.2/αα	2.5	0
115	80.7	27.1	-α3.7/αα	2.7	0.0
137	80.7	27	-α3.7/αα	2.4	0
122	80.7	26.4	-α4.2/αα	2.6	0
122	80.8	26.6	-α3.7/αα	2.8	0
127	80.8	27.1	-α3.7/αα	2.7	0
140	81	25.8	-α3.7/αα	2.5	0.0
113	81	26.5	-α3.7/αα	2.3	0
125	81	27.6	-α3.7/αα	2.4	0
123	81	26.6	-α4.2/αα	2.4	0
155	81.1	26.6	-α3.7/αα	2.6	0.0
122	81.1	25.7	-α3.7/αα	2.4	0
149	81.1	26.4	-α4.2/αα	2.6	0
153	81.1	27.5	α csα/αα	2.1	0.0
121	81.1	24.6	--SEA /αα	2.3	0
116	81.3	25.8	-α3.7/αα	2.5	0.0
104	81.3	25.9	-α3.7/αα	2.8	0
124	81.3	26.1	α csα/αα	2.1	0
132	81.4	26.5	-α4.2/αα	3.0	0.0
117	81.4	27.6	-α4.2/αα	2.6	0
101	81.6	26.9	-α3.7/αα	2.7	0.0
128	81.6	26.4	-α4.2/αα	2.8	0
140	81.6	28.9	--SEA /αα	2.4	0
153	81.7	27.8	-α3.7/αα	2.5	0.0
129	81.7	26.8	-α3.7/αα	2.6	0
110	81.8	27.8	-α3.7/αα	2.2	0.0
127	81.8	26	-α4.2/αα	2.9	0
128	81.8	26.8	-α4.2/αα	2.3	0
132	81.8	27	-α4.2/αα	2.6	0
124	81.9	24.7	-α4.2/αα	1.2	0.5
135	81.9	27.1	-α3.7/αα	2.4	0
126	81.9	26.6	α csα/αα	2.2	0
119	81.9	28	α wsα/αα	2.8	0
121	82	27.5	-α4.2/αα	2.8	0
119	82.1	26.7	-α3.7/αα	2.7	0
113	82.1	26.9	-α3.7/αα	2.4	0
156	82.1	26.4	-α4.2/αα	2.1	0
128	82.2	26.8	-α3.7/αα	2.6	1.6
111	82.2	27.4	-α3.7/αα	2.5	0
116	82.2	28	-α3.7/αα	2.6	0
124	82.3	27.8	-α4.2/αα	2.5	0.9
128	82.3	25.5	--SEA /αα	2.6	0.0
118	82.5	26.8	-α4.2/αα	2.2	0
141	82.5	26.2	-α4.2/αα	2.7	0
127	82.6	26.9	-α4.2/αα	2.3	0
165	82.6	29	-α3.7/αα	2.7	0
127	82.6	26.9	-α4.2/αα	2.3	0
129	82.7	27.9	--SEA /αα	2.8	0
131	82.8	26.5	-α3.7/αα	1.1	1.3
123	82.8	27.5	--SEA /αα	2.6	0
119	83	28.1	-α3.7/αα	2.4	0
132	83	27.7	-α4.2/αα	2.3	0.3
132	83	27	-α3.7/αα	2.6	0
134	83.1	27.3	-α3.7/αα	2.2	0
100	83.2	26.6	-α4.2/αα	2.5	0
134	83.2	27.1	-α3.7/αα	2.6	0
102	83.3	27	-α3.7/αα	2.6	0.0
130	83.3	26.4	-α3.7/αα	2.4	0
114	83.3	26.5	-α3.7/αα	2.3	0
112	83.4	26.9	-α3.7/αα	2.6	0
141	83.5	27.1	-α3.7/αα	2.2	0
111	83.6	26.7	αQSα /αα	2.5	0
125	83.6	27.7	--SEA /αα	2.5	0.5
138	83.8	26.6	-α3.7/αα	1.1	0.0
129	83.8	26.9	α csα/αα	2.1	0
117	83.9	26.9	-α3.7/αα	2.4	0
106	84	27.4	-α3.7/αα	2.6	0.4
114	84.2	29	-α4.2/αα	2.3	0
130	84.3	26.4	-α3.7/αα	2.5	0
117	84.3	27.9	-α4.2/αα	2.3	0
128	84.3	28.7	-α4.2/αα	2.4	0
131	84.4	29.2	-α3.7/αα	2.3	0
120	84.4	27.5	-α3.7/αα	2.6	0
127	84.4	27.5	α csα/αα	2.3	0.0
126	84.6	26.5	-α3.7/αα	2.4	0.0
115	84.7	27	-α3.7/αα	2.3	0.0
120	84.7	27.4	-α4.2/αα	2.5	0.0
118	84.8	28	-α3.7/αα	2.5	0.0
106	84.8	29.3	-α3.7/αα	2.5	0
134	84.9	27.7	αQSα /αα	2.8	0.0
127	85	28.3	-α3.7/αα	2.7	0.0
122	85	28.1	-α3.7/αα	2.6	0
113	85	27.7	-α3.7/αα	2.6	0
106	85.1	28.1	-α3.7/αα	2.6	0
125	85.2	28.1	-α3.7/αα	2.6	0.0
110	85.2	27.2	-α3.7/αα	2.5	0
131	85.3	28.7	-α3.7/αα	2.7	0.0
138	85.4	28	-α3.7/αα	2.4	0.3
125	85.5	28.3	-α3.7/αα	2.8	0
138	85.6	27.6	-α3.7/αα	2.6	0
119	85.6	28.1	α wsα/αα	2.4	0.0
117	85.7	28.3	-α3.7/αα	2.7	0.0
136	85.7	27.8	-α3.7/αα	2.6	0.0
133	85.7	28.1	-α3.7/αα	2.5	0
107	85.7	27.3	--SEA /αα	2.6	0
113	85.8	28.2	-α3.7/αα	2.5	0.0
130	85.8	27.5	-α3.7/αα	2.6	0.0
112	85.9	27.8	-α4.2/αα	2.5	0.4
142	85.9	28.2	-α3.7/αα	2.3	0
132	86	27.6	--SEA /αα	2.6	0
119	86.1	28.5	-α3.7/αα	2.7	1.0
99	86.1	26.4	-α3.7/αα	2.7	0.6
110	86.1	27.7	-α3.7/αα	2.2	0
134	86.5	27	-α3.7/αα	2.4	0
135	86.5	28.8	-α3.7/αα	2.8	0
149	86.7	28.3	-α3.7/αα	2.4	0
134	86.7	27.9	-α3.7/αα	2.4	0
109	86.8	28.3	-α4.2/αα	2.5	0
170	86.8	30.4	-α3.7/αα	2.7	0
130	86.9	29.8	-α4.2/αα	2.8	0.0
146	87.3	29	-α3.7/αα	2.5	0.0
139	87.4	26.9	-α3.7/αα	2.5	1.3
119	87.6	29	-α4.2/αα	2.5	0.0
114	87.6	28.3	-α3.7/αα	2.8	0
117	87.9	29.5	-α3.7/αα	2.4	0
110	88	29.3	-α3.7/αα	2.7	0
114	88	29.1	-α4.2/αα	2.3	0
97	88.1	29.5	-α3.7/αα	2.4	0
122	88.9	30	-α3.7/αα	2.5	0.8
99	89.6	27.9	--SEA /αwsα	2.4	0
108	89.7	29.3	-α3.7/αα	2.4	0
113	89.9	30.1	-α3.7/αα	2.6	0.0
146	92.3	30.5	-α3.7/αα	2.4	0
129	93.2	30.4	-α3.7/αα	2.3	0
