# Supplementary material for: Hematological analysis of alpha-thalassemia: A single-center, retrospective clinical study
Source: PLoS One. 2025 Aug 4;20(8):e0329365. doi: 10.1371/journal.pone.0329365 (PMC12321134; doi:10.1371/journal.pone.0329365)
Supplement: S2 Table — (XLSX) [file pone.0329365.s004.xlsx]

## Sheet: Sheet1
Hb	MCV	MCH	PCR	HbA2	HbF
66	60.3	15	Not Detected	1.6	0
50	60	15.2	Not Detected	1.7	0
100	61.1	16.6	Not Detected	2.1	0
53	64.3	17.4	Not Detected	2.1	0
55	62	17.6	Not Detected	2.0	0.0
73	61.7	17.7	Not Detected	2	0
111	56.9	18.2	Not Detected	5.1	0.9
89	63.5	18.2	Not Detected	2.1	0
88	63.6	18.2	Not Detected	2.1	0
69	65.4	18.2	Not Detected	1.7	0
89	66	18.6	Not Detected	2.1	0.0
83	68.7	18.6	Not Detected	2	0
62	69.5	18.7	Not Detected	2.1	0.0
95	62.4	18.9	Not Detected	2.1	1.6
101	68.9	19.1	Not Detected	2.3	0
73	69.2	19.1	Not Detected	1.5	0
93	63.7	19.2	Not Detected	1.9	0.0
89	64.7	19.3	Not Detected	2.0	0.0
103	66	19.5	Not Detected	2.4	0
88	66.4	19.7	Not Detected	1.7	0
106	70.5	19.7	Not Detected	2	0
110	64.6	19.9	Not Detected	2.3	0
102	68.8	20	Not Detected	2.5	0
98	69.2	20	Not Detected	2.2	0
106	65.4	20.2	Not Detected	1.8	0
93	74.4	20.2	Not Detected	1.7	0.0
79	67.7	20.3	Not Detected	1.1	0.0
92	69.1	20.4	Not Detected	2.4	0.0
79	68.1	20.6	Not Detected	1.9	0.0
105	69.2	20.6	Not Detected	1.8	0.0
104	72.4	20.6	Not Detected	2.1	0
92	69.2	20.7	Not Detected	2.2	0
112	67.7	20.8	Not Detected	2.4	0
107	67.4	20.9	Not Detected	2.6	0.5
129	68.6	20.9	Not Detected	2	0
56	72	20.9	Not Detected	2.3	0.0
89	73.5	20.9	Not Detected	1.9	0
112	66.7	21	Not Detected	2.4	0.0
78	72	21	Not Detected	2.5	0
87	70.4	21.1	Not Detected	2.3	0
90	71.3	21.2	Not Detected	1.8	0.0
109	74.4	21.3	Not Detected	2.3	0
104	74.8	21.3	Not Detected	2.2	0
104	70.6	21.4	Not Detected	1.9	0
94	70.8	21.4	Not Detected	1.9	0
89	70.3	21.5	Not Detected	2.1	0.0
92	70.6	21.5	Not Detected	2.3	0
107	71.6	21.5	Not Detected	2.0	0
82	74.5	21.5	Not Detected	2.5	0.6
118	72	21.6	Not Detected	2.3	0
102	66.8	21.7	Not Detected	2.3	0.4
111	70.8	21.7	Not Detected	2.0	0
126	71.2	21.7	Not Detected	2.3	0
96	72.1	21.8	Not Detected	2.1	0
102	74.9	21.8	Not Detected	1.8	0
106	70.6	21.9	Not Detected	2.5	0.0
102	74.6	21.9	Not Detected	1.8	0
94	74.9	21.9	Not Detected	2.6	0.0
103	70.5	22	Not Detected	2.0	0
80	71.2	22	Not Detected	2	0
120	71.4	22	Not Detected	2.6	0
119	69	22.1	Not Detected	2.3	0
97	74.1	22.1	Not Detected	2.6	0
97	74.7	22.1	Not Detected	2.3	0.0
97	74.7	22.1	Not Detected	2.3	0
97	75.2	22.1	Not Detected	2.2	0
91	76	22.1	Not Detected	2.2	0
117	69	22.2	Not Detected	2.2	0.6
98	70.5	22.2	Not Detected	2.1	0.5
99	70.8	22.2	Not Detected	2.5	0.4
101	71.4	22.2	Not Detected	2	0.3
95	73.5	22.2	Not Detected	2.2	0
86	74.2	22.2	Not Detected	2.2	0
100	72.3	22.3	Not Detected	2.3	0
107	73.3	22.3	Not Detected	1.8	0
123	69.5	22.4	Not Detected	2.5	0.4
102	73.7	22.4	Not Detected	2.2	0
89	71.9	22.5	Not Detected	3.4	0
115	72	22.5	Not Detected	2.4	0.9
89	73.4	22.5	Not Detected	2.7	0
110	74	22.5	Not Detected	1.9	0
98	74.9	22.5	Not Detected	2.9	0
93	71.8	22.6	Not Detected	2.1	0
105	72.6	22.6	Not Detected	2.2	0
92	72.7	22.6	Not Detected	2.2	0
89	73	22.6	Not Detected	2.2	0.0
93	75.4	22.6	Not Detected	2	0
121	68	22.7	Not Detected	2.5	0.9
107	71.8	22.7	Not Detected	2.1	0.0
92	75.4	22.7	Not Detected	2.4	0
104	71.3	22.8	Not Detected	2.5	0
97	73.5	22.8	Not Detected	2.1	0
97	73.9	22.8	Not Detected	1.8	0
103	73.1	22.9	Not Detected	2.2	0
96	73.8	22.9	Not Detected	2.6	0.0
93	75.4	22.9	Not Detected	2.4	0.0
75	75.8	22.9	Not Detected	2.4	0
99	76.2	22.9	Not Detected	2.0	0
113	75.2	23	Not Detected	2.5	0
103	71.7	23.1	Not Detected	2.1	0.0
100	71.8	23.1	Not Detected	2.4	0
75	73.8	23.1	Not Detected	2.7	0.0
102	74.4	23.1	Not Detected	2.4	0.6
104	74.9	23.1	Not Detected	2.1	0
106	75.6	23.1	Not Detected	2.4	0
120	73.6	23.2	Not Detected	2.2	0.0
97	75.4	23.2	Not Detected	2.1	0
102	75.4	23.2	Not Detected	2.2	0
102	75.4	23.2	Not Detected	2.4	0.5
103	75.8	23.3	Not Detected	2	0
114	71.7	23.4	Not Detected	1.1	0
97	77.3	23.4	Not Detected	2.0	0
100	80.1	23.4	Not Detected	2.3	0
88	74.6	23.5	Not Detected	2.3	0.5
98	75.5	23.5	Not Detected	2.2	0
114	75.5	23.5	Not Detected	2.0	0
102	76.7	23.5	Not Detected	1.9	0
132	76.8	23.5	Not Detected	2.2	0
132	76.8	23.5	Not Detected	2.2	0
79	79.2	23.5	Not Detected	2.2	0.0
102	80.2	23.5	Not Detected	1.9	0
104	74.5	23.6	Not Detected	2.2	0.0
118	76.8	23.6	Not Detected	2.6	0
96	76.8	23.7	Not Detected	2.4	0
103	77.9	23.7	Not Detected	2.3	0
119	75.2	23.8	Not Detected	2.1	0.0
93	75.7	23.8	Not Detected	2.2	0.4
87	76	23.8	Not Detected	2.2	0
126	76.7	23.8	Not Detected	2.1	0
100	74.2	23.9	Not Detected	2.2	0.0
119	74.4	23.9	Not Detected	2.1	0
113	75.9	23.9	Not Detected	1.9	0
95	76.9	23.9	Not Detected	2.2	0
107	75.1	24	Not Detected	2.4	0.6
100	76.3	24	Not Detected	2.4	0
98	74.9	24.1	Not Detected	2.3	0
128	75	24.1	Not Detected	2	0
129	75.1	24.1	Not Detected	2.6	0.7
117	75.5	24.1	Not Detected	4.9	1.2
97	77.6	24.1	Not Detected	2.0	0
114	77.8	24.1	Not Detected	2.5	0.0
121	72.7	24.2	Not Detected	5.3	0
111	77.6	24.2	Not Detected	2.2	0.0
121	74.8	24.3	Not Detected	3.5	0.7
123	75.5	24.3	Not Detected	2.6	0
92	76.5	24.3	Not Detected	2.7	0
119	73.1	24.4	Not Detected	2.6	0.0
122	74.8	24.4	Not Detected	2.4	0.0
124	75.8	24.4	Not Detected	2.8	0
122	76.6	24.4	Not Detected	1.9	0
96	78.1	24.4	Not Detected	2.0	0
104	78.7	24.4	Not Detected	2.0	0
104	78.9	24.4	Not Detected	3	3.7
87	80.1	24.4	Not Detected	2.0	0
98	81	24.4	Not Detected	2.2	0
110	81.2	24.4	Not Detected	1.8	0
109	75.5	24.5	Not Detected	2.6	0.0
101	76.8	24.5	Not Detected	2.4	0
132	76.8	24.5	Not Detected	2.4	0
122	76.9	24.5	Not Detected	2	0
105	77.4	24.5	Not Detected	2.1	0.0
124	77.9	24.5	Not Detected	2.5	0.0
111	78.3	24.6	Not Detected	2.7	0
137	78.9	24.6	Not Detected	2.2	0
90	79	24.6	Not Detected	2.2	0
104	80.1	24.6	Not Detected	2.5	0
93	76.4	24.7	Not Detected	2.3	0
116	76.5	24.7	Not Detected	2.3	0
84	78.2	24.7	Not Detected	2.6	0
111	84.2	24.7	Not Detected	2.3	0
107	74	24.8	Not Detected	2.4	0.7
121	77.4	24.8	Not Detected	1.3	0.5
121	77.9	24.8	Not Detected	2.6	0.0
123	79.2	24.8	Not Detected	2.4	0
98	79.5	24.8	Not Detected	2.5	0.6
112	79.8	24.8	Not Detected	2.6	0.0
104	81.4	24.8	Not Detected	2.1	0
119	81.6	24.8	Not Detected	2.7	0
100	82.1	24.8	Not Detected	2.2	0
114	77.1	24.9	Not Detected	2.7	0.0
120	78	24.9	Not Detected	2.2	0
106	78.4	24.9	Not Detected	2.1	0
96	78.5	24.9	Not Detected	2.8	0
98	78.9	24.9	Not Detected	2.1	0
112	78.9	24.9	Not Detected	2.3	0
102	79.7	24.9	Not Detected	2.3	0
96	79.8	24.9	Not Detected	2.0	0
119	74.6	25	Not Detected	2.7	0
134	76	25	Not Detected	2.4	0
117	77.1	25	Not Detected	5.3	1.4
104	77.4	25	Not Detected	2.4	0
109	77.5	25	Not Detected	2.4	0
90	78.6	25	Not Detected	2.5	0
96	78.6	25	Not Detected	2.1	0.0
112	81	25	Not Detected	2.8	0
112	81	25	Not Detected	2.1	0
100	83.3	25	Not Detected	2.5	0.0
121	75.4	25.1	Not Detected	2.3	0
99	78	25.1	Not Detected	2.4	0.0
105	78.3	25.1	Not Detected	2.5	0
104	79.2	25.1	Not Detected	2.7	0
102	79.4	25.1	Not Detected	2.4	0
103	80.3	25.1	Not Detected	2.5	0
102	80.6	25.1	Not Detected	2.1	0.0
113	81.1	25.1	Not Detected	2.4	0
114	81.1	25.1	Not Detected	2.5	0.0
111	81.9	25.1	Not Detected	2.1	0
77	82.1	25.1	Not Detected	2.4	0
112	76.6	25.2	Not Detected	2.7	0
116	79.6	25.2	Not Detected	2.2	0
124	79.7	25.2	Not Detected	2.6	0
102	83.2	25.2	Not Detected	2.2	0
101	76.8	25.3	Not Detected	2.3	0.4
109	77	25.3	Not Detected	3.0	0
112	77	25.3	Not Detected	2.4	1.1
140	78.3	25.3	Not Detected	2.3	0
140	78.7	25.3	Not Detected	2.3	0
113	79.6	25.3	Not Detected	2.5	0.5
125	80	25.3	Not Detected	2.4	0
92	80.5	25.3	Not Detected	2.3	0
103	80.6	25.3	Not Detected	2.4	0
133	78.2	25.4	Not Detected	2.7	0.0
107	80.3	25.4	Not Detected	2.4	0
103	80.5	25.4	Not Detected	2.3	0
103	80.5	25.4	Not Detected	2.2	0
105	82.6	25.4	Not Detected	2.3	0
1120	76.6	25.5	Not Detected	2.5	0.0
94	78.3	25.5	Not Detected	2.4	0
117	78.4	25.5	Not Detected	2.9	0
119	78.4	25.5	Not Detected	2.8	0
107	78.8	25.5	Not Detected	2.2	0
105	79.4	25.5	Not Detected	2.9	0.0
128	80.2	25.5	Not Detected	2.4	0
97	81.1	25.5	Not Detected	2	0
113	81.1	25.5	Not Detected	2.3	0.7
101	84.8	25.5	Not Detected	2.3	0
118	76.2	25.6	Not Detected	2.7	0
119	77.4	25.6	Not Detected	2.5	0
141	78.8	25.6	Not Detected	2.9	1.0
112	79.9	25.6	Not Detected	2.5	0
94	80.4	25.6	Not Detected	2.3	0
120	80.6	25.6	Not Detected	3.0	0.0
110	80.7	25.6	Not Detected	2.6	0
125	80.9	25.6	Not Detected	2.3	0.0
130	82.6	25.6	Not Detected	2.5	0
130	82.6	25.6	Not Detected	2.3	0
147	77.4	25.7	Not Detected	2.2	0.0
107	78.4	25.7	Not Detected	2.4	0
98	78.7	25.7	Not Detected	2.5	0
105	78.9	25.7	Not Detected	2.5	0.0
124	79.5	25.7	Not Detected	2.4	0
94	80.9	25.7	Not Detected	2.4	0
101	81.2	25.7	Not Detected	2.4	0
117	82.2	25.7	Not Detected	2.5	0
92	84.1	25.7	Not Detected	2.6	0.0
116	78.2	25.8	Not Detected	2.6	0
83	78.6	25.8	Not Detected	2.3	0
93	79.8	25.8	Not Detected	2.2	0
97	79.8	25.8	Not Detected	2.4	0.0
136	80.3	25.8	Not Detected	2.6	0
115	80.9	25.8	Not Detected	2.2	0
108	81.6	25.8	Not Detected	2.5	0
115	81.8	25.8	Not Detected	2.9	0
115	82.1	25.8	Not Detected	2.6	0.0
107	82.4	25.8	Not Detected	2.3	0
136	82.4	25.8	Not Detected	2.8	0.0
111	84.2	25.8	Not Detected	2.4	0
129	76.8	25.9	Not Detected	3.1	0
117	78.5	25.9	Not Detected	2.2	0
126	79.4	25.9	Not Detected	2	0
106	80.7	25.9	Not Detected	2.2	0
136	81	25.9	Not Detected	2.7	0
112	82.4	25.9	Not Detected	2.3	0
127	90.2	25.9	Not Detected	2.7	0
110	77.1	26	Not Detected	2.4	0
114	78.1	26	Not Detected	2.4	0
130	78.8	26	Not Detected	2.6	1.4
127	79.3	26	Not Detected	2.3	0
115	79.5	26	Not Detected	2.6	0.0
105	80.2	26	Not Detected	2.4	0
107	80.8	26	Not Detected	2.3	0
136	81.1	26	Not Detected	2.8	0
110	81.3	26	Not Detected	2.7	0.0
117	82.4	26	Not Detected	2.5	0
115	83.1	26	Not Detected	2.5	0
98	78.1	26.1	Not Detected	2.3	0.6
154	78.8	26.1	Not Detected	2.4	0
115	80	26.1	Not Detected	2.3	0
113	80.1	26.1	Not Detected	2.5	0
112	81.4	26.1	Not Detected	2.5	0.0
93	82.4	26.1	Not Detected	2.1	0
133	83.3	26.1	Not Detected	2.5	0.0
145	78	26.2	Not Detected	4.9	0
108	79.1	26.2	Not Detected	2.1	0
96	79.6	26.2	Not Detected	2.6	0
102	81.3	26.2	Not Detected	2.7	0
130	75.9	26.3	Not Detected	2.2	0
120	79.6	26.3	Not Detected	2.4	0
120	79.6	26.3	Not Detected	2.9	0
115	80.1	26.3	Not Detected	2.4	0
121	81.1	26.3	Not Detected	2.4	0.0
128	81.3	26.3	Not Detected	2.3	0
84	81.5	26.3	Not Detected	2.5	0
135	81.5	26.3	Not Detected	2.7	0
124	82.6	26.3	Not Detected	2.3	0
105	85.2	26.3	Not Detected	2.4	0
115	78.6	26.4	Not Detected	2.5	0
120	78.7	26.4	Not Detected	2.2	0.0
135	79.3	26.4	Not Detected	2.6	0.0
111	80.7	26.4	Not Detected	2.8	0
79	81.3	26.4	Not Detected	2.1	0
115	81.9	26.4	Not Detected	2.5	0
108	83.9	26.4	Not Detected	2.8	0
91	84.1	26.4	Not Detected	2.4	0
132	77.9	26.5	Not Detected	3.2	3.4
108	79.4	26.5	Not Detected	3	0.5
110	79.8	26.5	Not Detected	2.2	0
116	80.1	26.5	Not Detected	1.8	0
99	80.5	26.5	Not Detected	2.6	0
142	80.6	26.5	Not Detected	2.5	0
126	81.7	26.5	Not Detected	2.5	0.6
125	82.2	26.5	Not Detected	2.1	0
132	82.5	26.5	Not Detected	2.6	0.0
120	84.1	26.5	Not Detected	2.3	0
82	89	26.5	Not Detected	2.5	0
105	80	26.6	Not Detected	3.3	0
137	80.2	26.6	Not Detected	2.8	0
102	80.7	26.6	Not Detected	2.6	0
140	81.6	26.6	Not Detected	2.4	0.0
92	82.1	26.6	Not Detected	2.6	0
123	83.1	26.6	Not Detected	2.5	0
101	83.9	26.6	Not Detected	2.8	0
126	84	26.6	Not Detected	2.2	0
138	91.3	26.6	Not Detected	2.8	0
120	80.6	26.7	Not Detected	2.4	0
121	81.1	26.7	Not Detected	2.4	0.0
158	81.2	26.7	Not Detected	2.4	0
103	81.3	26.7	Not Detected	2.6	0
109	81.9	26.7	Not Detected	2.5	0
127	82.5	26.7	Not Detected	2.7	0.0
130	82.9	26.7	Not Detected	2.3	0
100	85.6	26.7	Not Detected	2.0	0
115	85.8	26.7	Not Detected	2.9	0.0
115	80	26.8	Not Detected	3.5	0.9
107	80.7	26.8	Not Detected	2.5	0.0
99	81	26.8	Not Detected	2.2	0
112	81.8	26.8	Not Detected	2.9	0.3
143	82.9	26.8	Not Detected	2.3	0
120	83.4	26.8	Not Detected	2.7	0
117	83.5	26.8	Not Detected	2.4	0
101	83.6	26.8	Not Detected	2.9	0
103	83.6	26.8	Not Detected	2.8	0
129	83.8	26.8	Not Detected	2.3	0
130	85.2	26.8	Not Detected	2.3	0
106	79.2	26.9	Not Detected	2.6	0
142	79.4	26.9	Not Detected	3.0	0.0
122	80.4	26.9	Not Detected	2.7	0
137	81	26.9	Not Detected	2.5	0.0
96	81.8	26.9	Not Detected	2.2	0.0
118	82.6	26.9	Not Detected	2.4	0.0
119	82.6	26.9	Not Detected	2.7	0.6
101	82.9	26.9	Not Detected	2.2	0
124	83.9	26.9	Not Detected	2.5	0
126	84.6	26.9	Not Detected	2.2	0.0
120	85.7	26.9	Not Detected	2.5	0
111	87.6	26.9	Not Detected	2.2	0
107	88.9	26.9	Not Detected	2.5	0.0
134	81.5	27	Not Detected	3	0
126	81.6	27	Not Detected	2.5	0
103	83.2	27	Not Detected	2.4	0
103	84	27	Not Detected	2.4	0.0
103	84	27	Not Detected	2.2	0
142	84.6	27	Not Detected	2.4	0
129	85.3	27	Not Detected	2.4	0
121	79.6	27.1	Not Detected	2.4	0
122	81.2	27.1	Not Detected	2.5	0.4
120	81.9	27.1	Not Detected	2.3	0
124	82.3	27.1	Not Detected	2.6	0.4
141	82.7	27.1	Not Detected	2.2	0
136	84	27.1	Not Detected	2.6	0.0
87	84.7	27.1	Not Detected	2.9	0
108	84.9	27.1	Not Detected	2.8	0
119	79.2	27.2	Not Detected	2.9	0
125	80.2	27.2	Not Detected	2.8	0
132	81.5	27.2	Not Detected	2.8	0
147	81.9	27.2	Not Detected	2.6	0
106	82.5	27.2	Not Detected	2.8	0.3
132	82.5	27.2	Not Detected	2.5	0
116	84	27.2	Not Detected	2.3	0
97	84.6	27.2	Not Detected	2.4	0
114	85.2	27.2	Not Detected	2.4	0
158	80.7	27.3	Not Detected	2.8	0.0
98	81.3	27.3	Not Detected	2.4	0
132	81.6	27.3	Not Detected	2.6	0.0
126	83.5	27.3	Not Detected	2.2	0
126	83.6	27.3	Not Detected	2.5	0
124	84.8	27.3	Not Detected	2.1	0
127	85.2	27.3	Not Detected	2.1	0.0
114	79.6	27.4	Not Detected	3.0	0.0
160	79.7	27.4	Not Detected	2.6	0
139	80.7	27.4	Not Detected	2.2	0
137	81	27.4	Not Detected	2.3	0
113	82	27.4	Not Detected	2.8	0.6
105	82.2	27.4	Not Detected	2.2	0
132	82.8	27.4	Not Detected	2.8	0
135	83.4	27.4	Not Detected	3.1	0.0
143	83.5	27.4	Not Detected	2.5	0.0
155	83.5	27.4	Not Detected	3.1	0
119	84.1	27.4	Not Detected	2.3	0.0
118	85.2	27.4	Not Detected	2.5	0
134	85.9	27.4	Not Detected	2.2	0
110	86.3	27.4	Not Detected	2.3	0
120	80.1	27.5	Not Detected	1.3	0.5
127	80.5	27.5	Not Detected	2.7	0
131	80.7	27.5	Not Detected	2.9	0
126	81.5	27.5	Not Detected	2.6	0.0
67	81.6	27.5	Not Detected	2.6	4.6
118	81.6	27.5	Not Detected	2.3	0.0
126	83.4	27.5	Not Detected	2.5	0
121	83.6	27.5	Not Detected	2.4	0.5
139	84.6	27.5	Not Detected	2.5	0
149	85.6	27.5	Not Detected	2.3	0
114	86	27.5	Not Detected	2.3	0.0
103	87.7	27.5	Not Detected	2.3	0
143	79.2	27.6	Not Detected	2.3	0
116	80.3	27.6	Not Detected	2.6	0
108	82.1	27.6	Not Detected	2.7	1.3
128	82.1	27.6	Not Detected	2.6	1.1
115	82.5	27.6	Not Detected	2.6	0
124	82.6	27.6	Not Detected	2.3	0.0
126	83.6	27.6	Not Detected	2.4	0
90	83.7	27.6	Not Detected	2.8	0
131	84.2	27.6	Not Detected	2.7	0.7
118	85.5	27.6	Not Detected	3.7	0.0
123	85.7	27.6	Not Detected	2.3	0
145	85.7	27.6	Not Detected	2.3	0
101	88	27.6	Not Detected	2.3	0
127	79.3	27.7	Not Detected	2.7	0.3
127	81.9	27.7	Not Detected	2.1	0
114	82.5	27.7	Not Detected	2.8	0
121	82.8	27.7	Not Detected	2.8	0
114	83	27.7	Not Detected	2.3	0
101	84.1	27.7	Not Detected	2.7	0.0
112	84.9	27.7	Not Detected	2.6	0
106	88.7	27.7	Not Detected	2.3	0.0
132	80.6	27.8	Not Detected	2.7	0.0
131	81.1	27.8	Not Detected	3	0
151	81.2	27.8	Not Detected	2.5	0
152	83.2	27.8	Not Detected	2.9	0
143	84.8	27.8	Not Detected	2.4	0
130	85.5	27.8	Not Detected	2.8	0
135	87.2	27.8	Not Detected	2.3	0
102	88.3	27.8	Not Detected	2.4	0.0
113	81.5	27.9	Not Detected	2.6	0.0
124	81.8	27.9	Not Detected	2.6	0
150	81.9	27.9	Not Detected	2.9	0.0
123	82.5	27.9	Not Detected	2.8	5.1
122	83.1	27.9	Not Detected	3.1	0.4
131	83.6	27.9	Not Detected	2.9	0
121	83.8	27.9	Not Detected	2.5	0
125	83.9	27.9	Not Detected	2.2	0
160	84.3	27.9	Not Detected	2.6	0
109	84.4	27.9	Not Detected	2.7	0.0
149	85.4	27.9	Not Detected	2.9	0
122	85.8	27.9	Not Detected	2.2	0
117	86	27.9	Not Detected	2.6	1.5
111	86.2	27.9	Not Detected	2.4	0.0
118	81.3	28	Not Detected	2.7	0
126	81.8	28	Not Detected	2.5	0.0
130	81.9	28	Not Detected	2.9	0.4
130	82.1	28	Not Detected	2.8	0
113	82.6	28	Not Detected	2.6	0
142	83.5	28	Not Detected	2.7	0.4
105	84	28	Not Detected	2.6	0
164	84.6	28	Not Detected	2.8	0
120	84.8	28	Not Detected	2.7	0
115	84.9	28	Not Detected	2.2	0
127	85	28	Not Detected	2.4	0
138	85.2	28	Not Detected	2.8	0.0
141	85.5	28	Not Detected	2.2	0
115	85.6	28	Not Detected	2.6	0
142	86.4	28	Not Detected	3.0	0.0
104	88.2	28	Not Detected	2.5	0
122	81.1	28.1	Not Detected	2.7	0.0
125	81.8	28.1	Not Detected	2.8	0.0
124	81.9	28.1	Not Detected	2.5	0
120	82	28.1	Not Detected	2.5	0
114	83.2	28.1	Not Detected	2.2	0
128	83.5	28.1	Not Detected	2.4	0
154	83.6	28.1	Not Detected	2.4	0
117	83.7	28.1	Not Detected	2.5	0
106	83.8	28.1	Not Detected	2.7	0.0
128	84	28.1	Not Detected	2.9	0
110	85.2	28.1	Not Detected	2.2	0
121	85.6	28.1	Not Detected	2.6	0
94	85.7	28.1	Not Detected	2.7	0.0
101	86.1	28.1	Not Detected	2.3	4.5
108	90.6	28.1	Not Detected	2.6	0
158	81.1	28.2	Not Detected	2.8	0
136	81.5	28.2	Not Detected	2.6	0.0
140	82.3	28.2	Not Detected	2.4	0.0
159	84	28.2	Not Detected	2.7	0
145	84.2	28.2	Not Detected	2.7	4.6
125	84.7	28.2	Not Detected	3.2	0
109	84.8	28.2	Not Detected	2.8	0.4
136	85.3	28.2	Not Detected	2.5	0.0
137	85.4	28.2	Not Detected	2.8	0.0
124	85.5	28.2	Not Detected	2.5	0
152	85.5	28.2	Not Detected	2.4	0
143	85.8	28.2	Not Detected	2.9	0
142	87.1	28.2	Not Detected	2.4	0
100	87.3	28.2	Not Detected	2.1	0
131	81	28.3	Not Detected	2.8	0
119	81.4	28.3	Not Detected	2.4	0
120	81.4	28.3	Not Detected	2.8	0.8
144	81.9	28.3	Not Detected	2.7	0.0
146	81.9	28.3	Not Detected	2.4	0.0
125	82.5	28.3	Not Detected	2.8	0
113	83	28.3	Not Detected	2.9	0
142	83.8	28.3	Not Detected	2.8	0
134	83.9	28.3	Not Detected	1.4	0.8
121	84.1	28.3	Not Detected	2.6	0
114	84.4	28.3	Not Detected	2.5	0
106	84.5	28.3	Not Detected	2.9	0
106	84.8	28.3	Not Detected	2.8	0
115	85.5	28.3	Not Detected	2.5	0
121	85.9	28.3	Not Detected	2.2	0
161	86.1	28.3	Not Detected	2.3	0
139	87	28.3	Not Detected	2.2	0.0
142	87.3	28.3	Not Detected	4.5	0
106	90.1	28.3	Not Detected	2.4	0
135	90.4	28.3	Not Detected	2.8	0
151	78.6	28.4	Not Detected	3.0	0.0
148	81.8	28.4	Not Detected	2.8	0
133	83.6	28.4	Not Detected	2.7	2.1
120	83.9	28.4	Not Detected	2.8	0.0
121	84.7	28.4	Not Detected	2.5	0
155	85	28.4	Not Detected	2.8	0.0
133	85.1	28.4	Not Detected	2.4	0.0
137	85.5	28.4	Not Detected	2.4	0
124	85.6	28.4	Not Detected	2.6	0
134	85.6	28.4	Not Detected	2.1	0
120	86	28.4	Not Detected	2.4	0
102	87.7	28.4	Not Detected	2.0	0
127	81.3	28.5	Not Detected	2.6	0.0
158	82.5	28.5	Not Detected	2.3	0
138	83.5	28.5	Not Detected	2.7	1.0
101	83.9	28.5	Not Detected	2.3	0
113	84.3	28.5	Not Detected	2.8	0.0
147	84.7	28.5	Not Detected	2.4	0
160	84.7	28.5	Not Detected	2.4	0
136	85.1	28.5	Not Detected	2.6	0.0
118	85.3	28.5	Not Detected	3.3	0.0
100	85.5	28.5	Not Detected	2.8	0
142	85.5	28.5	Not Detected	2.5	1.3
122	86	28.5	Not Detected	2.3	0
157	86.7	28.5	Not Detected	2.9	0
121	87	28.5	Not Detected	2.6	0
131	87.4	28.5	Not Detected	2.4	0
142	87.6	28.5	Not Detected	2.7	0
132	83.3	28.6	Not Detected	2.7	0
130	83.7	28.6	Not Detected	3	0
136	83.8	28.6	Not Detected	3.4	0.9
162	83.8	28.6	Not Detected	2.8	0.0
137	84.3	28.6	Not Detected	2.4	0
141	85.2	28.6	Not Detected	2.4	0.3
134	85.5	28.6	Not Detected	2.4	0
105	85.6	28.6	Not Detected	2.7	0
123	86	28.6	Not Detected	2.2	0.9
146	86.1	28.6	Not Detected	2.0	0.0
115	86.3	28.6	Not Detected	2.4	0
132	87	28.6	Not Detected	2.6	0
130	87.3	28.6	Not Detected	2.9	0
157	88	28.6	Not Detected	3.0	0
120	88.1	28.6	Not Detected	2.4	0.0
140	89	28.6	Not Detected	2.7	0.0
139	80.2	28.7	Not Detected	2.6	0
160	83.7	28.7	Not Detected	3.2	0.7
127	84.2	28.7	Not Detected	2.6	0.0
139	84.3	28.7	Not Detected	2.3	0
119	84.8	28.7	Not Detected	2.6	0.0
138	84.8	28.7	Not Detected	2.2	0
129	85.1	28.7	Not Detected	2.4	0
104	85.4	28.7	Not Detected	2.9	0
116	86.1	28.7	Not Detected	2.7	0
133	86.2	28.7	Not Detected	2.4	0.0
137	86.4	28.7	Not Detected	2.5	0.0
154	86.4	28.7	Not Detected	2.1	0
163	86.6	28.7	Not Detected	3.1	0
129	87.3	28.7	Not Detected	2	0
145	87.3	28.7	Not Detected	2.4	0
117	87.7	28.7	Not Detected	2.8	0
131	87.7	28.7	Not Detected	2.4	0
97	90.8	28.7	Not Detected	2.9	0.0
124	80.7	28.8	Not Detected	2.6	1.2
148	81.5	28.8	Not Detected	2.5	0.0
135	82.3	28.8	Not Detected	2.8	0.0
138	82.5	28.8	Not Detected	2.7	0.4
130	82.9	28.8	Not Detected	2.8	0
121	83.3	28.8	Not Detected	2.6	0
117	83.7	28.8	Not Detected	2.6	0.0
133	84.2	28.8	Not Detected	2.7	0.0
118	85.6	28.8	Not Detected	2.4	0
156	85.6	28.8	Not Detected	2.4	0
122	86.1	28.8	Not Detected	2.9	0
157	86.2	28.8	Not Detected	2.9	0
105	86.3	28.8	Not Detected	2.9	0.5
122	86.6	28.8	Not Detected	2.4	0.0
153	87.2	28.8	Not Detected	2.9	0
153	87.2	28.8	Not Detected	2.5	0
107	87.3	28.8	Not Detected	3.0	0.0
111	87.5	28.8	Not Detected	2.4	0
148	87.5	28.8	Not Detected	2.4	0
156	88	28.8	Not Detected	2.6	0
99	89.8	28.8	Not Detected	2.5	0
116	86	28.2	Not Detected	2.6	0.0
131	80.4	28.9	Not Detected	2.5	0
158	82.8	28.9	Not Detected	2.9	0.0
124	84.4	28.9	Not Detected	3.3	0
172	84.5	28.9	Not Detected	2.8	0.7
146	84.8	28.9	Not Detected	3.0	0.3
125	85	28.9	Not Detected	2.3	0
156	85	28.9	Not Detected	3.0	0
113	85.2	28.9	Not Detected	2.8	0
116	85.3	28.9	Not Detected	2.1	0
172	85.7	28.9	Not Detected	2.4	0
146	86.3	28.9	Not Detected	2.5	0
121	87.1	28.9	Not Detected	2.3	0
116	87.3	28.9	Not Detected	2.8	0.3
116	87.3	28.9	Not Detected	2.2	0
113	88.2	28.9	Not Detected	2.7	0
140	88.9	28.9	Not Detected	2.3	0
127	90.2	28.9	Not Detected	2.4	0
144	91.4	28.9	Not Detected	2.7	0.0
156	82.7	29	Not Detected	3.0	0
136	83.2	29	Not Detected	2.4	0
159	83.8	29	Not Detected	3.1	0.3
153	84.1	29	Not Detected	2.6	0.0
162	84.6	29	Not Detected	3.0	0
165	85	29	Not Detected	2.6	0
119	85.4	29	Not Detected	2.3	0
157	85.4	29	Not Detected	2.3	0
128	86.7	29	Not Detected	2.5	0.0
156	86.8	29	Not Detected	2.8	0.0
108	86.9	29	Not Detected	2.9	0
138	87	29	Not Detected	2.3	0
119	87.1	29	Not Detected	2.5	0.3
130	87.3	29	Not Detected	2.4	0
128	88	29	Not Detected	2.4	0
128	88	29	Not Detected	1.5	2.0
119	89.8	29	Not Detected	2.8	0.4
1242	81.7	29.1	Not Detected	2.8	0
118	84.7	29.1	Not Detected	2.2	0.5
111	85	29.1	Not Detected	2.4	0
124	85.2	29.1	Not Detected	2.6	0.4
148	85.3	29.1	Not Detected	3.1	0.2
161	85.4	29.1	Not Detected	2.4	0
153	85.5	29.1	Not Detected	2.9	0
112	85.7	29.1	Not Detected	2.4	0
135	85.8	29.1	Not Detected	2.6	0
144	85.8	29.1	Not Detected	2.7	0
134	86.7	29.1	Not Detected	2.3	0
157	86.9	29.1	Not Detected	2.7	0
141	87.6	29.1	Not Detected	3.7	0.6
115	88.4	29.1	Not Detected	2.8	0.0
126	89.6	29.1	Not Detected	2.7	0
174	82.4	29.2	Not Detected	2.5	0.0
166	83.8	29.2	Not Detected	2.4	0
161	84.1	29.2	Not Detected	2.1	0
105	85	29.2	Not Detected	3.0	0
138	85	29.2	Not Detected	2.9	0.0
138	85	29.2	Not Detected	2.6	0
128	85.2	29.2	Not Detected	2.7	0.0
151	86.3	29.2	Not Detected	2.7	0.0
135	86.8	29.2	Not Detected	2.6	0.0
138	86.9	29.2	Not Detected	2.3	0
138	87.3	29.2	Not Detected	2.4	0.4
113	87.6	29.2	Not Detected	2.8	0.0
136	88	29.2	Not Detected	2.3	0
107	88.3	29.2	Not Detected	2.4	0
131	88.8	29.2	Not Detected	3.1	0
116	89.4	29.2	Not Detected	2.7	0
126	89.6	29.2	Not Detected	2.2	0.0
122	89.7	29.2	Not Detected	2.6	0
123	90.3	29.2	Not Detected	2.0	0
125	83.6	29.3	Not Detected	2.9	0.0
115	84	29.3	Not Detected	2.8	0.0
156	84.1	29.3	Not Detected	2.8	0
163	85.3	29.3	Not Detected	2.7	0
127	85.7	29.3	Not Detected	2.4	0
120	86.1	29.3	Not Detected	2.8	0.0
151	86.2	29.3	Not Detected	2.7	0
150	86.3	29.3	Not Detected	2.6	0.5
174	86.5	29.3	Not Detected	2.8	0
127	86.6	29.3	Not Detected	2.4	0
139	86.7	29.3	Not Detected	2.4	0.0
131	87	29.3	Not Detected	2.1	0.0
162	87.1	29.3	Not Detected	2.9	0
133	87.2	29.3	Not Detected	2.4	0
146	87.4	29.3	Not Detected	2.3	0
136	87.5	29.3	Not Detected	2.1	0
156	88.6	29.3	Not Detected	3.2	0
139	88.8	29.3	Not Detected	3	0
134	90.2	29.3	Not Detected	2.9	0.5
144	90.7	29.3	Not Detected	2.6	0
135	81.3	29.4	Not Detected	3	0
156	81.3	29.4	Not Detected	2.6	0
160	84.6	29.4	Not Detected	2.4	0.0
167	85.2	29.4	Not Detected	2.7	0
175	85.2	29.4	Not Detected	2.6	0.0
161	85.8	29.4	Not Detected	2.7	1.1
113	86.5	29.4	Not Detected	2.4	0
122	86.5	29.4	Not Detected	2.5	0
112	86.6	29.4	Not Detected	2.8	0.0
111	87	29.4	Not Detected	2.8	0
158	87.2	29.4	Not Detected	2.9	0
106	87.5	29.4	Not Detected	2.5	0.0
137	87.6	29.4	Not Detected	2.3	0
118	88.3	29.4	Not Detected	2.9	0
146	88.9	29.4	Not Detected	2.4	0
154	89.7	29.4	Not Detected	2.6	0.0
163	83.2	29.5	Not Detected	2.9	0.0
174	83.2	29.5	Not Detected	2.5	0.0
156	83.9	29.5	Not Detected	2.7	0.0
108	84.4	29.5	Not Detected	2.9	0
153	85	29.5	Not Detected	2.4	0
155	85.3	29.5	Not Detected	2.6	0
137	85.8	29.5	Not Detected	2.4	0.0
163	86.2	29.5	Not Detected	2.9	0
153	86.3	29.5	Not Detected	2.9	0
111	87.5	29.5	Not Detected	3.1	0.6
137	87.5	29.5	Not Detected	2.7	0
143	87.6	29.5	Not Detected	2.6	0
135	88	29.5	Not Detected	2.2	0.7
126	88.3	29.5	Not Detected	2.6	0
140	88.6	29.5	Not Detected	2.4	0
145	88.6	29.5	Not Detected	2.6	0.4
145	88.6	29.5	Not Detected	2.4	0
114	89.1	29.5	Not Detected	2.9	0
112	89.2	29.5	Not Detected	2.6	0.3
115	89.2	29.5	Not Detected	2.8	0.0
135	89.3	29.5	Not Detected	2.4	0
127	89.5	29.5	Not Detected	2.2	0
137	89.7	29.5	Not Detected	2.6	0
129	90	29.5	Not Detected	2.7	0
162	90	29.5	Not Detected	2.6	0
119	90.1	29.5	Not Detected	2.4	0
138	90.4	29.5	Not Detected	2.6	0
130	90.7	29.5	Not Detected	2.3	0
168	91.9	29.5	Not Detected	2.7	0
126	83.6	29.6	Not Detected	2.7	0
131	84.7	29.6	Not Detected	2.3	0
153	84.9	29.6	Not Detected	2.5	0.0
112	85.2	29.6	Not Detected	2.7	0
109	85.3	29.6	Not Detected	2.5	0.0
117	85.3	29.6	Not Detected	2.6	0.0
147	85.5	29.6	Not Detected	2.7	0.0
124	85.7	29.6	Not Detected	2.7	0.0
174	85.7	29.6	Not Detected	2.4	0.0
139	86.2	29.6	Not Detected	2.6	0
154	86.4	29.6	Not Detected	2.7	0
136	86.7	29.6	Not Detected	2.4	0
96	87	29.6	Not Detected	2.9	0
124	87.1	29.6	Not Detected	2.4	1.7
151	87.1	29.6	Not Detected	2.1	0
134	87.2	29.6	Not Detected	2.0	0
136	87.4	29.6	Not Detected	2.3	0
121	87.5	29.6	Not Detected	2.9	0
133	87.6	29.6	Not Detected	2.2	0
128	87.7	29.6	Not Detected	2.5	1.5
157	87.8	29.6	Not Detected	2.4	0
163	87.8	29.6	Not Detected	2.4	0
110	87.9	29.6	Not Detected	2.7	0.0
118	88.2	29.6	Not Detected	2.6	0.0
123	88.2	29.6	Not Detected	2.7	0.0
135	88.2	29.6	Not Detected	2.4	0
146	88.4	29.6	Not Detected	2.6	0.0
155	88.4	29.6	Not Detected	2.7	0
122	88.6	29.6	Not Detected	2.7	0.4
124	88.8	29.6	Not Detected	2.3	0
168	88.9	29.6	Not Detected	2.6	0
118	89.4	29.6	Not Detected	2.4	0
107	89.8	29.6	Not Detected	2.6	0
94	89.9	29.6	Not Detected	2.5	0.0
126	89.9	29.6	Not Detected	2.2	0
119	90	29.6	Not Detected	2.4	0.0
143	90.3	29.6	Not Detected	2.4	0
132	91	29.6	Not Detected	2.4	0
170	83.4	29.7	Not Detected	2.7	0.0
118	83.6	29.7	Not Detected	2.5	0.0
160	83.6	29.7	Not Detected	2.4	0
137	85.9	29.7	Not Detected	2.4	0
156	86.5	29.7	Not Detected	2.6	0
113	86.6	29.7	Not Detected	2.7	0.4
152	86.7	29.7	Not Detected	2.0	0
159	86.8	29.7	Not Detected	2.6	0
137	87	29.7	Not Detected	2.3	0
156	87.6	29.7	Not Detected	3.1	0
156	87.8	29.7	Not Detected	2.3	0
126	88.7	29.7	Not Detected	2.4	0
132	89	29.7	Not Detected	2.2	0
139	89.5	29.7	Not Detected	2.7	0
127	89.7	29.7	Not Detected	2.2	0
94	90.2	29.7	Not Detected	2.3	0
130	90.4	29.7	Not Detected	2.4	0
124	90.7	29.7	Not Detected	2.0	0.0
127	93.4	29.7	Not Detected	2.4	0.6
157	87.3	29.7	Not Detected	2.7	0
113	84.7	29.8	Not Detected	2.5	0.0
157	83.8	29.8	Not Detected	2.4	0
157	84.8	29.8	Not Detected	2.5	0.0
125	85	29.8	Not Detected	2.7	0.0
139	85.3	29.8	Not Detected	2.6	0.5
131	85.9	29.8	Not Detected	2.8	0
126	86.5	29.8	Not Detected	2.4	0
168	86.5	29.8	Not Detected	2.8	0.3
128	86.7	29.8	Not Detected	2.7	0
150	87.3	29.8	Not Detected	2.6	0.0
161	87.8	29.8	Not Detected	2.8	0
125	87.9	29.8	Not Detected	2.8	0.0
132	88.3	29.8	Not Detected	2.3	0
134	88.6	29.8	Not Detected	2.8	0.0
147	88.9	29.8	Not Detected	2.4	0
139	89.3	29.8	Not Detected	2.4	0.3
130	89.4	29.8	Not Detected	2.7	0
134	89.8	29.8	Not Detected	2.2	0
112	90.4	29.8	Not Detected	2.1	0
125	90.7	29.8	Not Detected	2.9	0.0
121	91.6	29.8	Not Detected	2.4	0.0
122	92.2	29.8	Not Detected	2.7	0.5
146	84.4	29.9	Not Detected	2.6	0
157	84.6	29.9	Not Detected	2.3	0.0
157	85.1	29.9	Not Detected	2.4	0.0
137	85.6	29.9	Not Detected	2.6	0
111	85.7	29.9	Not Detected	2.6	0
126	86	29.9	Not Detected	2.4	0
169	86	29.9	Not Detected	2.8	0
159	86.1	29.9	Not Detected	2.6	0.0
150	86.8	29.9	Not Detected	1.3	0
166	86.8	29.9	Not Detected	2.8	0
153	87.1	29.9	Not Detected	2.8	0
163	87.3	29.9	Not Detected	3.2	0.0
158	87.5	29.9	Not Detected	2.2	0.0
131	87.9	29.9	Not Detected	2.6	0.8
143	87.9	29.9	Not Detected	2.4	0
140	88.1	29.9	Not Detected	2.4	0
150	88.2	29.9	Not Detected	2.4	0
138	88.3	29.9	Not Detected	2.3	0
149	88.8	29.9	Not Detected	2.8	0
132	89.1	29.9	Not Detected	2.4	0.9
137	89.1	29.9	Not Detected	2.5	0.0
162	89.1	29.9	Not Detected	2.6	0.0
162	89.1	29.9	Not Detected	2.7	0
126	89.3	29.9	Not Detected	2.7	0
154	89.5	29.9	Not Detected	3.3	0
127	89.6	29.9	Not Detected	3.1	0.0
141	89.6	29.9	Not Detected	2.8	0.6
163	89.7	29.9	Not Detected	2.6	0
138	89.8	29.9	Not Detected	2.8	0
135	90.5	29.9	Not Detected	2.7	0.4
167	90.7	29.9	Not Detected	2.5	0
140	90.8	29.9	Not Detected	2.2	0
145	92	29.9	Not Detected	2.8	0
130	92.6	29.9	Not Detected	2.4	0
140	81.1	30	Not Detected	3.1	0
171	83	30	Not Detected	2.3	0
151	85.5	30	Not Detected	2.8	0
128	85.7	30	Not Detected	3.2	0
130	86.1	30	Not Detected	2.4	0.0
149	86.5	30	Not Detected	2.7	0.0
163	87.7	30	Not Detected	2.4	0
174	88.1	30	Not Detected	2.8	1.3
139	88.3	30	Not Detected	2.3	0
124	88.4	30	Not Detected	2.6	0.0
116	88.6	30	Not Detected	2.9	0
166	88.6	30	Not Detected	2.7	0
127	88.7	30	Not Detected	2.6	0
123	88.8	30	Not Detected	2.7	0.4
113	89.1	30	Not Detected	2.4	0
114	89.2	30	Not Detected	2.4	0.0
119	89.4	30	Not Detected	2.3	0
136	89.4	30	Not Detected	2.8	0
127	89.6	30	Not Detected	2.6	0
142	90.1	30	Not Detected	2.5	1.1
142	90.1	30	Not Detected	2.5	1.1
166	90.1	30	Not Detected	2.5	0
148	90.5	30	Not Detected	2.6	0
132	91.1	30	Not Detected	2.8	0
157	91.6	30	Not Detected	2.6	0
150	85.2	30.1	Not Detected	2.8	0.0
122	86.3	30.1	Not Detected	2.7	0
129	86.4	30.1	Not Detected	2.6	0
175	86.6	30.1	Not Detected	1.9	0
162	86.8	30.1	Not Detected	2.9	0.5
132	87	30.1	Not Detected	3.0	0.4
153	87.4	30.1	Not Detected	2.4	0
165	87.6	30.1	Not Detected	2.9	1.4
123	88	30.1	Not Detected	2.4	0
150	88	30.1	Not Detected	2.3	0
171	88	30.1	Not Detected	2.8	0
173	88	30.1	Not Detected	2.6	0.0
119	88.6	30.1	Not Detected	2.5	0.0
135	89.1	30.1	Not Detected	2.4	0.0
155	89.1	30.1	Not Detected	2.7	0.8
157	89.3	30.1	Not Detected	2.3	0
151	89.8	30.1	Not Detected	2.4	0
154	89.8	30.1	Not Detected	2.4	0.0
137	89.9	30.1	Not Detected	2.6	0
165	90	30.1	Not Detected	2.8	0
123	90.2	30.1	Not Detected	2.6	0
119	90.4	30.1	Not Detected	2.3	0
161	90.8	30.1	Not Detected	2.9	0.0
120	91	30.1	Not Detected	2.5	0
154	91.2	30.1	Not Detected	2.7	0
130	81.9	30.2	Not Detected	3.1	0
115	84.3	30.2	Not Detected	2.9	0.5
146	84.3	30.2	Not Detected	2.4	0
162	85.1	30.2	Not Detected	3.0	0
174	85.1	30.2	Not Detected	3.1	0
156	86.3	30.2	Not Detected	2.6	0
160	87	30.2	Not Detected	2.9	0
141	87.4	30.2	Not Detected	3.2	0.0
158	87.4	30.2	Not Detected	2.7	0
132	87.6	30.2	Not Detected	2.7	0
125	88.2	30.2	Not Detected	2.6	0
156	88.4	30.2	Not Detected	2.8	0
142	88.5	30.2	Not Detected	2.4	0.0
122	88.6	30.2	Not Detected	2.7	0.0
154	88.6	30.2	Not Detected	2.9	0
165	88.7	30.2	Not Detected	2.6	0
153	88.8	30.2	Not Detected	2.7	0
115	89	30.2	Not Detected	2.9	0
171	89.1	30.2	Not Detected	2.8	0
148	89.6	30.2	Not Detected	2.6	0
133	90	30.2	Not Detected	2.3	0
150	90.3	30.2	Not Detected	2.9	0
148	90.8	30.2	Not Detected	2.4	0
127	91	30.2	Not Detected	2.9	0.0
139	91.8	30.2	Not Detected	2.3	0
152	91.9	30.2	Not Detected	2.5	0.0
161	85.5	30.3	Not Detected	3.1	0.0
162	86	30.3	Not Detected	2.4	0.0
135	86.1	30.3	Not Detected	2.4	0
149	86.2	30.3	Not Detected	2.6	0.4
165	86.8	30.3	Not Detected	2.4	0
148	86.9	30.3	Not Detected	2.7	0
152	87.4	30.3	Not Detected	1.7	0.0
152	87.4	30.3	Not Detected	3	0
159	87.6	30.3	Not Detected	3.0	0
172	87.7	30.3	Not Detected	2.6	0
172	87.7	30.3	Not Detected	2.6	0
150	88.1	30.3	Not Detected	2.4	0
164	88.7	30.3	Not Detected	2.5	0
166	88.8	30.3	Not Detected	2.8	0
125	89.1	30.3	Not Detected	2.5	0
156	89.1	30.3	Not Detected	2.9	0
153	89.7	30.3	Not Detected	3	0
122	90.1	30.3	Not Detected	2.4	0
117	90.2	30.3	Not Detected	2.6	0.0
117	90.2	30.3	Not Detected	2.6	0.0
145	90.2	30.3	Not Detected	2.8	0
135	90.3	30.3	Not Detected	2.6	0
150	90.4	30.3	Not Detected	2.9	0
118	91	30.3	Not Detected	2.8	0
124	91.4	30.3	Not Detected	2.6	0.0
132	91.5	30.3	Not Detected	2.2	0
165	91.6	30.3	Not Detected	2.6	0
126	91.8	30.3	Not Detected	2.5	0.4
141	92	30.3	Not Detected	2.4	0
137	93.4	30.3	Not Detected	2.2	0
119	82.6	30.4	Not Detected	2.3	0.0
134	86.2	30.4	Not Detected	2.7	0
131	86.5	30.4	Not Detected	3	0.3
107	87.2	30.4	Not Detected	2.5	0.0
157	87.2	30.4	Not Detected	2.6	0.0
126	87.4	30.4	Not Detected	2.4	0.0
119	88	30.4	Not Detected	3.0	0
130	88.3	30.4	Not Detected	2.4	0
153	88.3	30.4	Not Detected	2.7	0.0
135	88.5	30.4	Not Detected	1.4	0.7
121	88.9	30.4	Not Detected	2.5	0.0
137	88.9	30.4	Not Detected	2.7	0.0
207	89.2	30.4	Not Detected	2.6	0.6
165	90.1	30.4	Not Detected	2.7	0
135	91.9	30.4	Not Detected	2.4	0
144	92.4	30.4	Not Detected	2.1	0
129	93.6	30.4	Not Detected	2.5	0
126	83.8	30.5	Not Detected	2.4	0.3
168	85.3	30.5	Not Detected	2.8	0
171	85.7	30.5	Not Detected	2.3	0.0
128	87.4	30.5	Not Detected	2.5	0.0
121	87.7	30.5	Not Detected	2.0	0
126	87.7	30.5	Not Detected	2.3	0.6
160	87.8	30.5	Not Detected	2.7	0.0
172	87.8	30.5	Not Detected	2.6	0
144	88.3	30.5	Not Detected	2.5	0
133	88.5	30.5	Not Detected	2.6	0
160	88.5	30.5	Not Detected	2.7	0
167	88.5	30.5	Not Detected	2.4	0
136	88.8	30.5	Not Detected	2.4	0
124	88.9	30.5	Not Detected	2.4	0
128	89	30.5	Not Detected	2.8	0
174	89.3	30.5	Not Detected	2.5	0
141	89.4	30.5	Not Detected	2.4	0.0
156	89.5	30.5	Not Detected	2.6	0.0
117	90.6	30.5	Not Detected	2.5	0
153	90.6	30.5	Not Detected	2.4	0.0
138	90.7	30.5	Not Detected	2.7	0
118	91	30.5	Not Detected	2.3	0
159	91.6	30.5	Not Detected	2.5	0.0
160	91.6	30.5	Not Detected	2.6	0
152	92.2	30.5	Not Detected	2.4	0
115	92.8	30.5	Not Detected	2.6	0
128	93.3	30.5	Not Detected	2.4	0
127	94.7	30.5	Not Detected	2.2	0
149	85.6	30.6	Not Detected	2.4	0
160	87.8	30.6	Not Detected	2.9	0.9
152	87.9	30.6	Not Detected	2.5	0
169	87.9	30.6	Not Detected	2.9	0
141	88.7	30.6	Not Detected	2.4	0
111	90.1	30.6	Not Detected	2.6	0
151	90.3	30.6	Not Detected	2.9	0.0
117	90.6	30.6	Not Detected	2.9	0.0
158	90.7	30.6	Not Detected	2.4	0
129	90.8	30.6	Not Detected	3.0	0.8
128	90.9	30.6	Not Detected	1.2	0.6
136	91	30.6	Not Detected	2.2	0.0
147	91	30.6	Not Detected	2.8	0.5
154	91.3	30.6	Not Detected	3	0
118	91.4	30.6	Not Detected	2.7	0
121	91.6	30.6	Not Detected	2.4	0
129	91.9	30.6	Not Detected	2.4	0
109	92.7	30.6	Not Detected	2.6	0
121	92.9	30.6	Not Detected	2.2	0
118	94.3	30.6	Not Detected	2.5	0.0
163	85.3	30.7	Not Detected	2.7	0.0
162	86.3	30.7	Not Detected	2.3	0
141	87.6	30.7	Not Detected	2.6	0
162	88	30.7	Not Detected	2.6	0.0
171	88	30.7	Not Detected	2.6	0
171	88.5	30.7	Not Detected	2.5	0
159	88.8	30.7	Not Detected	3.1	0
113	88.9	30.7	Not Detected	2.4	0
130	89.4	30.7	Not Detected	2.7	0.3
133	89.4	30.7	Not Detected	2.7	0.0
123	89.5	30.7	Not Detected	2.6	0.5
166	90	30.7	Not Detected	2.7	0
129	90.2	30.7	Not Detected	2.4	0
140	90.4	30.7	Not Detected	2.6	0
133	90.5	30.7	Not Detected	2.4	0
115	90.7	30.7	Not Detected	2.2	0.0
145	91.1	30.7	Not Detected	2.5	3.7
129	91.7	30.7	Not Detected	2.6	0
140	93.2	30.7	Not Detected	2.1	0
153	93.4	30.7	Not Detected	2.6	0.5
152	88	30.8	Not Detected	2.1	0
160	88.1	30.8	Not Detected	2.8	0
135	89.3	30.8	Not Detected	2.4	0.0
142	89.6	30.8	Not Detected	2.7	4.2
155	89.7	30.8	Not Detected	2.6	0
159	89.7	30.8	Not Detected	2.4	0
120	90	30.8	Not Detected	2.3	0
135	90	30.8	Not Detected	2.4	0.7
173	90	30.8	Not Detected	2.7	0
131	90.1	30.8	Not Detected	2.6	0
152	90.1	30.8	Not Detected	2.8	0
149	90.3	30.8	Not Detected	2.2	0.0
153	90.5	30.8	Not Detected	2.6	0.0
127	90.8	30.8	Not Detected	2.2	0.5
154	91	30.8	Not Detected	2.6	0
149	91.1	30.8	Not Detected	2.3	0.0
155	91.1	30.8	Not Detected	2.6	0
132	91.8	30.8	Not Detected	2.4	0
101	93.9	30.8	Not Detected	2.6	0
139	87.6	30.9	Not Detected	2.6	0.0
157	88	30.9	Not Detected	2.7	0.0
107	88.2	30.9	Not Detected	2.4	0
150	88.3	30.9	Not Detected	2.7	0
156	88.3	30.9	Not Detected	2.5	0
115	88.4	30.9	Not Detected	2.6	0
171	88.4	30.9	Not Detected	2.5	0
134	88.7	30.9	Not Detected	2.4	0
148	88.7	30.9	Not Detected	2.5	0
158	89	30.9	Not Detected	3	0.3
133	89.1	30.9	Not Detected	2.4	0
158	89.4	30.9	Not Detected	2.4	0
158	89.5	30.9	Not Detected	2.7	2.3
130	90	30.9	Not Detected	3.0	0.4
114	90.2	30.9	Not Detected	2.6	0
115	90.3	30.9	Not Detected	2.3	0.0
124	90.5	30.9	Not Detected	2.6	0
158	90.8	30.9	Not Detected	2.8	0.0
151	91.4	30.9	Not Detected	2.7	0
125	92.1	30.9	Not Detected	2.5	0.8
138	92.4	30.9	Not Detected	2.4	0
147	92.4	30.9	Not Detected	1.9	0
132	92.7	30.9	Not Detected	2.4	0
154	94	30.9	Not Detected	2.7	0
130	95.5	30.9	Not Detected	2.2	0.5
16	87.4	31	Not Detected	3	0
161	89	31	Not Detected	2.2	0
114	89.1	31	Not Detected	2.7	0.0
157	89.7	31	Not Detected	2.4	0
131	90.5	31	Not Detected	2.3	0
131	90.8	31	Not Detected	2.3	0
129	90.9	31	Not Detected	2.4	0
127	91	31	Not Detected	2.3	0
113	92	31	Not Detected	2.9	0.7
149	92.5	31	Not Detected	2.6	0
148	92.7	31	Not Detected	2.0	0
143	93.3	31	Not Detected	2.4	0
142	93.4	31	Not Detected	2.3	0
156	93.6	31	Not Detected	2.6	0
139	94.2	31	Not Detected	2.7	0
168	87.1	31.1	Not Detected	2.8	0
114	87.5	31.1	Not Detected	2.5	0
148	88.4	31.1	Not Detected	2.5	0
161	88.4	31.1	Not Detected	2.9	0.0
134	88.6	31.1	Not Detected	2	0
147	88.6	31.1	Not Detected	2.7	0.0
148	89.7	31.1	Not Detected	2.8	0.0
156	89.8	31.1	Not Detected	2.4	0
119	90.1	31.1	Not Detected	2.9	0.4
137	90.2	31.1	Not Detected	2.6	0
159	90.2	31.1	Not Detected	2.4	1.2
151	90.5	31.1	Not Detected	2.3	0
135	90.8	31.1	Not Detected	2.5	0
123	90.9	31.1	Not Detected	2.5	0
150	90.9	31.1	Not Detected	2.6	0
161	91.3	31.1	Not Detected	2.5	0
123	92.2	31.1	Not Detected	2.3	0
151	92.8	31.1	Not Detected	2.6	0
159	92.8	31.1	Not Detected	2.6	0.4
132	93.4	31.1	Not Detected	2.1	0
156	87	31.2	Not Detected	2.6	0
139	87.9	31.2	Not Detected	2.6	0.0
143	88.4	31.2	Not Detected	2.7	0.0
124	88.9	31.2	Not Detected	2.8	0
136	89	31.2	Not Detected	1.6	0.0
134	89.5	31.2	Not Detected	2.8	0.5
157	89.5	31.2	Not Detected	3.1	0.0
162	90.4	31.2	Not Detected	2.5	0
124	90.5	31.2	Not Detected	2.6	0.4
124	90.5	31.2	Not Detected	2.6	0
155	90.5	31.2	Not Detected	2.5	0.0
130	90.6	31.2	Not Detected	1.3	0.4
158	90.9	31.2	Not Detected	2.8	0
162	90.9	31.2	Not Detected	2.8	0
138	91.2	31.2	Not Detected	2.5	0
105	91.4	31.2	Not Detected	2.9	0
159	91.6	31.2	Not Detected	2.8	0
158	91.9	31.2	Not Detected	2.3	0.0
130	92.3	31.2	Not Detected	2.4	0
125	93	31.2	Not Detected	2.8	0
113	93.6	31.2	Not Detected	2.7	0
115	94	31.2	Not Detected	2.0	0
124	94	31.2	Not Detected	2.4	0.0
173	86.1	31.3	Not Detected	2.4	0.0
169	87	31.3	Not Detected	2.9	0.0
164	87.6	31.3	Not Detected	2.7	0
114	88.5	31.3	Not Detected	2.6	0
108	89	31.3	Not Detected	2.6	0
148	89	31.3	Not Detected	2.7	0.0
167	89.1	31.3	Not Detected	2.7	0.0
161	90.5	31.3	Not Detected	2.5	0
139	90.8	31.3	Not Detected	2.5	2.4
150	90.8	31.3	Not Detected	2.2	0.0
116	91.1	31.3	Not Detected	2.4	0
158	91.3	31.3	Not Detected	2.6	0
131	91.6	31.3	Not Detected	2.4	0.8
131	91.6	31.3	Not Detected	2.3	0.0
113	91.7	31.3	Not Detected	2.2	0
125	91.7	31.3	Not Detected	2.9	0.4
132	92.4	31.3	Not Detected	2.3	0
169	92.4	31.3	Not Detected	2.2	0
163	92.5	31.3	Not Detected	1.2	0
120	92.7	31.3	Not Detected	2.6	0
146	92.7	31.3	Not Detected	2.5	0
167	92.7	31.3	Not Detected	2.7	0
139	92.8	31.3	Not Detected	2.4	0.0
110	92.9	31.3	Not Detected	3.7	0
141	92.9	31.3	Not Detected	2.4	0.0
130	93	31.3	Not Detected	2.7	0
159	93.1	31.3	Not Detected	2.5	0
120	85.3	31.4	Not Detected	2.8	0.3
146	88.6	31.4	Not Detected	2.9	0
155	89.2	31.4	Not Detected	2.9	0.7
97	89.3	31.4	Not Detected	2.4	1.5
155	89.7	31.4	Not Detected	2.7	0.3
155	89.9	31.4	Not Detected	2.9	0
132	90.5	31.4	Not Detected	2.9	0
146	90.8	31.4	Not Detected	2.2	0
129	91	31.4	Not Detected	2.6	0.4
111	91.2	31.4	Not Detected	2.4	0.0
143	91.2	31.4	Not Detected	2.2	0.0
164	91.2	31.4	Not Detected	2.7	0
144	91.3	31.4	Not Detected	2.6	0
114	91.7	31.4	Not Detected	2.4	0.0
122	92	31.4	Not Detected	2.9	0.0
137	92	31.4	Not Detected	2.8	0.0
134	92.3	31.4	Not Detected	2.3	0
136	92.4	31.4	Not Detected	2.8	0.6
123	92.6	31.4	Not Detected	2.7	0.4
167	92.7	31.4	Not Detected	2.6	0
111	92.9	31.4	Not Detected	2.6	0
138	93	31.4	Not Detected	2.4	0.0
143	93.2	31.4	Not Detected	2.7	0.0
131	93.5	31.4	Not Detected	2.6	0
154	93.7	31.4	Not Detected	2.6	0
154	93.7	31.4	Not Detected	2.5	0
160	93.7	31.4	Not Detected	2.6	0
122	93.8	31.4	Not Detected	2.4	0.0
128	96.8	31.4	Not Detected	2.5	0.4
137	85.7	31.5	Not Detected	2.3	0
184	88.5	31.5	Not Detected	2.3	0
160	89	31.5	Not Detected	2.9	0
169	90.1	31.5	Not Detected	2.7	0
122	90.2	31.5	Not Detected	2.7	0
133	90.8	31.5	Not Detected	1.8	0.0
128	91.1	31.5	Not Detected	2.8	0
140	91.2	31.5	Not Detected	2.4	0
156	91.9	31.5	Not Detected	2.9	0
161	92	31.5	Not Detected	2.4	0
148	92.3	31.5	Not Detected	2.4	0
131	92.5	31.5	Not Detected	2.3	0.0
141	92.8	31.5	Not Detected	2.9	1.3
116	92.9	31.5	Not Detected	2.7	0
145	93	31.5	Not Detected	2.7	0.0
145	93.7	31.5	Not Detected	2.9	0
121	94.5	31.5	Not Detected	2.3	0
162	95	31.5	Not Detected	2.5	0
160	88	31.6	Not Detected	2.4	0
126	89.5	31.6	Not Detected	2.4	0
178	89.9	31.6	Not Detected	2.7	0
142	90	31.6	Not Detected	2.3	1.1
98	90.6	31.6	Not Detected	2.5	0
124	90.6	31.6	Not Detected	2.6	0
142	91.6	31.6	Not Detected	1.9	0
141	91.9	31.6	Not Detected	2.3	0
167	92.1	31.6	Not Detected	2.5	0
131	92.5	31.6	Not Detected	2.4	0.6
122	92.7	31.6	Not Detected	2.9	0
131	93.3	31.6	Not Detected	2.7	1.2
127	93.5	31.6	Not Detected	2.3	0
145	86.9	31.7	Not Detected	1.4	4.5
161	88.8	31.7	Not Detected	2.7	0
158	90	31.7	Not Detected	2.4	0
159	91.2	31.7	Not Detected	2.7	0
145	91.3	31.7	Not Detected	2.7	0
146	91.7	31.7	Not Detected	2.6	0.6
153	91.7	31.7	Not Detected	2.5	0.0
139	91.8	31.7	Not Detected	2.3	0
131	92	31.7	Not Detected	2.4	0
131	92.3	31.7	Not Detected	2.7	0.0
109	92.4	31.7	Not Detected	2.7	0
138	92.9	31.7	Not Detected	2.4	0
146	93.3	31.7	Not Detected	2.7	0.0
135	93.7	31.7	Not Detected	2.6	0
124	93.9	31.7	Not Detected	2.4	1.0
124	93.9	31.7	Not Detected	2.5	0.8
153	97.9	31.7	Not Detected	2.1	0.6
115	88.1	31.8	Not Detected	2.5	0
135	89.6	31.8	Not Detected	2.7	0
128	90.3	31.8	Not Detected	2.8	0
158	90.5	31.8	Not Detected	2.8	0.0
149	90.6	31.8	Not Detected	2.6	0.0
156	92	31.8	Not Detected	3.0	0.5
140	93	31.8	Not Detected	2.4	0.6
143	93.1	31.8	Not Detected	2.2	0
122	93.2	31.8	Not Detected	2.3	1.7
135	93.2	31.8	Not Detected	2.5	0.7
140	93.6	31.8	Not Detected	2.5	1.5
122	93.8	31.8	Not Detected	2.7	0.0
106	94.3	31.8	Not Detected	2.7	0
159	94.8	31.8	Not Detected	2.4	0
130	95.4	31.8	Not Detected	2.3	0.0
140	98.2	31.8	Not Detected	2.4	0.7
155	86.8	31.9	Not Detected	2.3	0.0
126	87.6	31.9	Not Detected	2.2	0
177	87.9	31.9	Not Detected	2.4	0
153	90	31.9	Not Detected	2.3	0
144	90.3	31.9	Not Detected	2.7	0
122	90.8	31.9	Not Detected	2.6	0
139	90.8	31.9	Not Detected	2.5	2.7
154	91.1	31.9	Not Detected	2.9	0.5
115	92.5	31.9	Not Detected	2.4	2.5
129	92.6	31.9	Not Detected	2.5	0.0
109	93.3	31.9	Not Detected	1.4	0
128	94	31.9	Not Detected	2.4	0.0
137	94.9	31.9	Not Detected	2.6	0.3
140	95	31.9	Not Detected	2.7	0
140	95	31.9	Not Detected	2.7	0
129	95.3	31.9	Not Detected	2.5	0
118	89.4	32	Not Detected	3.1	0.6
159	89.7	32	Not Detected	2.7	0.0
165	90.3	32	Not Detected	1.4	1.5
121	91	32	Not Detected	2.7	0
138	86.7	32.1	Not Detected	2.7	0.0
156	91.6	32.1	Not Detected	2.4	0.0
145	91.8	32.1	Not Detected	2.6	0.4
163	92.1	32.1	Not Detected	2.7	0.9
135	93.3	32.1	Not Detected	3.1	0
155	93.4	32.1	Not Detected	2.3	0.0
131	93.6	32.1	Not Detected	2.8	0
135	93.6	32.1	Not Detected	2.4	0
155	94.2	32.1	Not Detected	2.4	0
158	95.3	32.1	Not Detected	2.4	0.9
121	91.2	32.2	Not Detected	2.7	0
127	92.4	32.2	Not Detected	2.5	0
158	93.1	32.2	Not Detected	3.0	0
121	93.4	32.2	Not Detected	2.4	0.6
134	93.5	32.2	Not Detected	2.3	0
123	94.2	32.2	Not Detected	2.7	0
138	94.4	32.2	Not Detected	2.5	4.8
121	94.9	32.2	Not Detected	2.5	3.6
134	96.4	32.2	Not Detected	2.4	0
140	90.6	32.3	Not Detected	2.6	0
131	91.1	32.3	Not Detected	2.8	0
141	92.4	32.3	Not Detected	2.2	0
156	94	32.3	Not Detected	2.8	0
135	94.5	32.3	Not Detected	2.6	0.8
122	96.8	32.3	Not Detected	2.4	0
148	99.1	32.3	Not Detected	2.2	0
171	89.4	32.4	Not Detected	2.9	0
159	93.7	32.4	Not Detected	2.3	0.0
153	93.9	32.4	Not Detected	2.4	0.0
133	95.4	32.4	Not Detected	2.4	0.0
123	96.6	32.4	Not Detected	2.4	0.0
110	96.8	32.4	Not Detected	2.4	1.7
111	98.5	32.4	Not Detected	2.4	0.4
149	90.6	32.5	Not Detected	2.3	0
151	91.4	32.5	Not Detected	2.8	0.0
114	91.5	32.5	Not Detected	2.6	0
160	92.1	32.5	Not Detected	3.2	0
166	92.5	32.5	Not Detected	2.9	0
132	93.8	32.5	Not Detected	2.6	0
118	94.5	32.5	Not Detected	2.9	0
148	94.5	32.5	Not Detected	2.7	0
147	97.4	32.5	Not Detected	2.6	0
168	88.7	32.6	Not Detected	2.8	0.0
165	92.1	32.6	Not Detected	2.6	0
131	92.3	32.6	Not Detected	2.6	0.3
172	92.8	32.6	Not Detected	2.8	0
128	93.1	32.6	Not Detected	2.4	0
144	94.3	32.6	Not Detected	3.2	0.0
118	93.6	32.7	Not Detected	2.6	0
164	96.8	32.7	Not Detected	1.1	0
114	97.7	32.7	Not Detected	2.5	0
118	91.4	32.8	Not Detected	2.5	0.0
149	93.6	32.8	Not Detected	3.1	0.8
149	93.6	32.8	Not Detected	3.0	0.7
133	95.1	32.8	Not Detected	2.4	0
127	92.5	32.9	Not Detected	2.6	0.0
146	94.6	32.9	Not Detected	2.7	0.4
167	95.3	32.9	Not Detected	2.3	3.7
146	93.7	33	Not Detected	2.5	0
115	94	33	Not Detected	2.7	0
119	94.7	33	Not Detected	2.4	0
101	97.1	33	Not Detected	2.3	0.5
134	94.3	33.1	Not Detected	2.4	0
123	94.6	33.1	Not Detected	3.0	0
146	95.2	33.1	Not Detected	2.6	1.5
134	95.3	33.1	Not Detected	2.5	0
105	97.5	33.1	Not Detected	2.4	0
148	93.7	33.2	Not Detected	2.3	0.0
123	95.1	33.2	Not Detected	2.2	0
112	100.9	33.2	Not Detected	2.4	0.7
137	95.1	33.3	Not Detected	1.2	0.4
106	95.6	33.3	Not Detected	2.7	0
136	95.6	33.3	Not Detected	2.8	0
134	97	33.3	Not Detected	2.3	0
169	95.7	33.4	Not Detected	2.5	0
129	96.4	33.4	Not Detected	1.9	0
157	98.5	33.4	Not Detected	2.4	0.0
129	86.9	28	Not Detected	2.5	0.0
118	98	33.5	Not Detected	2.6	0
126	99.7	33.5	Not Detected	2.7	0
122	96.4	33.6	Not Detected	2.7	0
118	96.3	33.7	Not Detected	2.8	0.0
135	98.3	33.7	Not Detected	2.8	0.7
128	95	33.8	Not Detected	2.6	0.8
120	97.2	33.8	Not Detected	2.6	0
116	97.7	33.8	Not Detected	2.2	0.3
168	93.1	33.9	Not Detected	2.4	0
172	93.1	33.9	Not Detected	2.8	0
83	95.1	33.9	Not Detected	10.7	89.3
130	97.4	33.9	Not Detected	2.6	0
113	99.1	33.9	Not Detected	2.2	0
180	92.6	34.2	Not Detected	2.8	0
153	96.2	34.5	Not Detected	2.4	0
134	101.3	34.5	Not Detected	2.3	0.5
134	101.3	34.5	Not Detected	2.4	0.6
134	100.5	34.8	Not Detected	2.6	0.3
128	100.8	34.8	Not Detected	1.9	0
119	97.4	34.9	Not Detected	2.9	0
181	98.1	35.1	Not Detected	2.9	0
116	101.5	35.8	Not Detected	2.3	2.5
96	81.8	28.6	Not Detected	1.5	0.0
122	89	30.4	Not Detected	2.8	0.4
110	91.1	30.2	Not Detected	2.6	0.0
99	82.8	27	Not Detected	2.4	0
102	84.3	26.6	Not Detected	2.3	0.0
